# Supplementary material for: (Z)-1-(2,4-Difluoro­phen­yl)-3-phenyl-2-(1H-1,2,4-triazol-1-yl)prop-2-en-1-one
Source: Acta Crystallogr Sect E Struct Rep Online. 2009 Jul 31;65(Pt 8):o2054. doi: 10.1107/S1600536809029821 (PMC2977445; doi:10.1107/S1600536809029821)
Supplement: Supplementary file 2 [file e-65-o2054-Isup2.hkl]

# 
# h,k,l, Fc-squared, Fo-squared, sigma(Fo-squared) and status flag 
# 
data_I
_shelx_title ' A in P2(1)/n' 
_shelx_refln_list_code          4 
_shelx_F_calc_maximum      167.06 
_exptl_crystal_F_000       640.00 
_reflns_d_resolution_high  0.8255 
 
loop_ 
 _symmetry_equiv_pos_as_xyz 
 'x, y, z' 
 '-x+1/2, y+1/2, -z+1/2' 
 '-x, -y, -z' 
 'x-1/2, -y-1/2, z-1/2' 
 
_cell_length_a    11.7595 
_cell_length_b     7.5800 
_cell_length_c    17.0684 
_cell_angle_alpha  90.000 
_cell_angle_beta  108.067 
_cell_angle_gamma  90.000 
 
_shelx_F_squared_multiplier     1.000 
 
loop_ 
 _refln_index_h 
 _refln_index_k 
 _refln_index_l 
 _refln_F_squared_calc 
 _refln_F_squared_meas 
 _refln_F_squared_sigma 
 _refln_observed_status 
   2   0   0     2898.92     2681.38     21.23 o 
   4   0   0      148.05      122.77      3.64 o 
   6   0   0       11.62        8.32      1.95 o 
   8   0   0       27.23       26.50      4.44 o 
  10   0   0      257.39      222.46      9.68 o 
  12   0   0      180.08      156.09      9.68 o 
   1   1   0      260.76      274.55      3.22 o 
   2   1   0     2753.83     2642.08     13.37 o 
   3   1   0      356.46      319.31      4.04 o 
   4   1   0      298.53      317.32      3.91 o 
   5   1   0      359.92      384.79      4.76 o 
   6   1   0       76.48       82.19      2.67 o 
   7   1   0      678.87      649.24      8.38 o 
   8   1   0      197.09      185.96      4.99 o 
   9   1   0       33.73       33.79      2.96 o 
  10   1   0       38.07       25.23      2.83 o 
  11   1   0       19.07       21.50      3.65 o 
  12   1   0        0.55        1.10      3.14 o 
  13   1   0        1.56        5.50      3.60 o 
   0   2   0     4372.59     4234.48     25.71 o 
   1   2   0    27909.51    25790.18    113.64 o 
   2   2   0     2634.97     2472.27     13.98 o 
   3   2   0      140.95      141.98      3.58 o 
   4   2   0      279.78      283.92      4.59 o 
   5   2   0      168.55      190.71      4.62 o 
   6   2   0       18.16       25.63      1.89 o 
   7   2   0       14.46       13.93      1.82 o 
   8   2   0       64.76       52.81      2.91 o 
   9   2   0       98.22      111.10      4.04 o 
  10   2   0       40.38       38.47      3.37 o 
  11   2   0      123.81      116.60      5.17 o 
  12   2   0        2.33        0.65      2.89 o 
  13   2   0        4.85        4.08      5.53 o 
   1   3   0     2057.59     2007.45     11.73 o 
   2   3   0      217.75      203.75      3.22 o 
   3   3   0      113.89      104.39      2.99 o 
   4   3   0      123.65      125.96      3.49 o 
   5   3   0      881.52      884.80      9.54 o 
   6   3   0      832.63      806.45     13.27 o 
   7   3   0       60.55       65.31      3.42 o 
   8   3   0       23.62       28.76      3.47 o 
   9   3   0        6.19        3.71      2.43 o 
  10   3   0      106.21      108.17      5.64 o 
  11   3   0        0.82       -2.71      2.62 o 
  12   3   0        2.86       -1.88      6.08 o 
   0   4   0      241.29      242.83      5.93 o 
   1   4   0       48.88       56.05      2.56 o 
   2   4   0        3.77        2.63      1.07 o 
   3   4   0        6.91        3.94      1.13 o 
   4   4   0      132.09      136.24      4.53 o 
   5   4   0       10.54       10.32      1.95 o 
   6   4   0       12.33       12.91      2.12 o 
   7   4   0        0.51       -3.54      2.36 o 
   8   4   0       23.41       20.59      3.25 o 
   9   4   0       53.77       52.79      5.51 o 
  10   4   0       36.26       44.27      7.27 o 
  11   4   0        2.53        0.48      2.90 o 
  12   4   0        9.01        5.54      3.48 o 
   1   5   0       20.28       24.47      2.49 o 
   2   5   0        2.82        1.97      1.59 o 
   3   5   0        2.54        1.75      1.59 o 
   4   5   0        1.85        1.19      1.64 o 
   5   5   0       19.56       19.31      3.45 o 
   6   5   0      120.23      115.69      5.27 o 
   7   5   0      161.61      160.16      8.37 o 
   8   5   0       13.63        7.04      3.17 o 
   9   5   0       81.21       73.56      6.36 o 
  10   5   0       46.05       50.50      5.97 o 
  11   5   0       26.58       24.84      4.86 o 
   0   6   0        3.56        1.32      2.13 o 
   1   6   0       40.17       43.71      3.07 o 
   2   6   0        0.73        1.23      1.68 o 
   3   6   0        2.97        2.72      1.81 o 
   4   6   0      247.65      246.50      7.14 o 
   5   6   0        5.45        4.98      2.26 o 
   6   6   0      100.24      105.44      6.43 o 
   7   6   0      100.28      101.89     10.10 o 
   8   6   0       55.85       50.30      5.62 o 
   9   6   0        9.19        8.37      3.63 o 
  10   6   0        0.03       -1.25      3.40 o 
   1   7   0       30.51       37.24      3.21 o 
   2   7   0        0.21        0.47      1.78 o 
   3   7   0       72.55       75.40      5.41 o 
   4   7   0       29.83       20.82      3.73 o 
   5   7   0        1.07        2.30      2.32 o 
   6   7   0       77.03       81.19      6.61 o 
   7   7   0        3.09       -0.63      2.63 o 
   8   7   0        0.02        1.54      3.92 o 
   0   8   0      117.89      114.92      7.99 o 
   1   8   0        2.00       -1.05      2.27 o 
   2   8   0        0.87       -1.04      2.27 o 
   3   8   0        1.16       -2.96      2.17 o 
   4   8   0        6.28        5.71      3.58 o 
   5   8   0       37.85       35.14      5.14 o 
   6   8   0       15.64       15.67      4.45 o 
   1   9   0        4.81        7.38      3.91 o 
   2   9   0        4.10        5.74      3.73 o 
 -13   0   1       53.76       64.82     11.07 o 
 -11   0   1      337.23      303.23     11.73 o 
  -9   0   1       23.26       21.53      3.21 o 
  -7   0   1      695.76      764.01     11.29 o 
  -5   0   1     1127.54     1150.94     12.11 o 
  -3   0   1      116.14       97.44      4.27 o 
   3   0   1      601.06      531.37      6.63 o 
   5   0   1     1895.05     1980.43     17.57 o 
   7   0   1     1796.32     1854.74     19.23 o 
   9   0   1       34.86       26.69      3.61 o 
  11   0   1       12.91       15.64      4.61 o 
  13   0   1        0.35       -1.84      5.53 o 
 -13   1   1        0.35        4.65      3.43 o 
 -12   1   1       10.38       10.73      3.64 o 
 -11   1   1        6.71        5.64      2.59 o 
 -10   1   1        0.07       -0.45      1.80 o 
  -9   1   1        0.01        1.03      1.70 o 
  -8   1   1        0.02       -0.97      1.32 o 
  -7   1   1      336.16      386.91      5.61 o 
  -6   1   1     4853.24     5094.57     24.54 o 
  -5   1   1     4440.97     4623.80     21.71 o 
  -4   1   1      699.89      670.51      5.67 o 
  -3   1   1     3068.63     2956.54     14.13 o 
  -2   1   1        3.85        1.88      0.87 o 
  -1   1   1        0.21       -2.68      1.79 o 
   0   1   1     2884.87     2688.04     16.48 o 
   1   1   1     1952.33     1788.02     10.92 o 
   2   1   1       17.90       21.45      1.20 o 
   3   1   1       29.11       26.61      1.27 o 
   4   1   1     1034.91     1065.09      7.80 o 
   5   1   1       16.04       17.16      1.44 o 
   6   1   1       10.93        8.24      1.37 o 
   7   1   1       77.78       83.33      3.04 o 
   8   1   1       78.58       93.67      3.90 o 
   9   1   1       29.37       32.10      3.43 o 
  10   1   1       83.56       76.70      4.15 o 
  11   1   1       24.26       19.08      3.33 o 
  12   1   1        5.79        2.81      3.32 o 
  13   1   1        7.51        8.24      4.87 o 
 -13   2   1        1.49        4.49      2.79 o 
 -12   2   1       13.82       11.80      2.64 o 
 -11   2   1      116.21      118.95      6.52 o 
 -10   2   1      357.08      333.39      8.49 o 
  -9   2   1        8.51        8.03      2.06 o 
  -8   2   1      189.99      200.60      4.76 o 
  -7   2   1       26.41       32.09      2.23 o 
  -6   2   1       80.02       72.89      2.73 o 
  -5   2   1      626.55      682.44      6.91 o 
  -4   2   1        6.23        9.80      1.27 o 
  -3   2   1        1.23        3.19      1.18 o 
  -2   2   1       27.26       27.58      1.88 o 
  -1   2   1     1970.24     1884.64      9.89 o 
   0   2   1     6914.58     6532.79     26.15 o 
   1   2   1     2187.27     2124.56     10.91 o 
   2   2   1     1021.86      932.57      7.59 o 
   3   2   1      692.62      665.85      6.73 o 
   4   2   1       79.00       75.57      2.63 o 
   5   2   1        6.52       13.22      1.19 o 
   6   2   1       39.18       44.28      2.44 o 
   7   2   1       54.35       58.16      2.82 o 
   8   2   1      169.53      170.03      5.17 o 
   9   2   1      174.01      162.64      5.06 o 
  10   2   1       18.12       13.85      2.27 o 
  11   2   1        0.03       -0.47      2.68 o 
  12   2   1       18.06       20.36      4.29 o 
 -12   3   1        0.23        1.08      3.73 o 
 -11   3   1       47.74       37.72      4.13 o 
 -10   3   1       70.90       56.34      6.03 o 
  -9   3   1       31.74       22.28      3.08 o 
  -8   3   1       15.50       10.35      3.08 o 
  -7   3   1      172.40      180.49      4.84 o 
  -6   3   1      291.80      303.49      5.73 o 
  -5   3   1      256.00      265.62      5.00 o 
  -4   3   1       48.04       47.44      2.95 o 
  -3   3   1       58.99       62.97      2.41 o 
  -2   3   1        0.29        1.73      0.86 o 
  -1   3   1      232.14      246.68      3.63 o 
   0   3   1      225.39      226.59      3.52 o 
   1   3   1      356.58      317.02      5.54 o 
   2   3   1     1172.98     1140.92      8.77 o 
   3   3   1      125.51      123.28      5.22 o 
   4   3   1        8.72        4.64      1.56 o 
   5   3   1       89.87      102.03      3.52 o 
   6   3   1       32.99       36.97      2.67 o 
   7   3   1       85.93       91.24      3.89 o 
   8   3   1       78.22       85.52      4.05 o 
   9   3   1       65.83       66.11      4.48 o 
  10   3   1      234.32      218.68      9.69 o 
  11   3   1        8.48        4.13      3.10 o 
  12   3   1       26.53       24.27      5.65 o 
 -12   4   1       32.45       30.15      5.22 o 
 -11   4   1       63.72       57.36      6.21 o 
 -10   4   1      107.35      102.25      5.69 o 
  -9   4   1        8.49       12.67      2.76 o 
  -8   4   1        3.77        2.33      2.17 o 
  -7   4   1      150.06      139.08      5.46 o 
  -6   4   1        5.18        1.47      1.78 o 
  -5   4   1      181.39      171.56      6.85 o 
  -4   4   1        3.71        3.19      1.40 o 
  -3   4   1        9.36        7.58      1.24 o 
  -2   4   1      193.66      188.38      3.63 o 
  -1   4   1      600.72      600.12      6.48 o 
   0   4   1      150.47      149.45      4.08 o 
   1   4   1        0.20       -0.74      0.98 o 
   2   4   1      214.91      208.45      6.78 o 
   3   4   1      179.39      186.23      4.42 o 
   4   4   1        0.70        0.94      1.46 o 
   5   4   1      160.01      170.21      7.43 o 
   6   4   1        0.95       -0.63      1.43 o 
   7   4   1        0.21       -0.23      1.90 o 
   8   4   1        0.84        2.10      2.18 o 
   9   4   1       12.82       12.72      3.55 o 
  10   4   1        3.92        3.14      3.06 o 
  11   4   1        5.49        1.00      3.13 o 
 -11   5   1        5.46       -3.40      3.01 o 
 -10   5   1       10.91        6.86      3.45 o 
  -9   5   1       69.77       70.55      6.62 o 
  -8   5   1       14.76       10.69      2.85 o 
  -7   5   1      156.87      171.37      6.39 o 
  -6   5   1      109.86      111.77      5.31 o 
  -5   5   1        0.89        0.33      1.76 o 
  -4   5   1        7.08        5.17      1.94 o 
  -3   5   1       20.56       21.01      2.23 o 
  -2   5   1        2.47        1.21      1.30 o 
  -1   5   1       42.01       47.05      3.05 o 
   0   5   1       56.54       63.58      2.76 o 
   1   5   1      126.41      141.40      3.73 o 
   2   5   1       16.53       20.22      2.22 o 
   3   5   1      129.32      129.47      4.23 o 
   4   5   1      175.62      189.02      5.16 o 
   5   5   1       38.49       41.28      3.13 o 
   6   5   1       44.17       40.98      3.79 o 
   7   5   1       13.19        4.44      4.29 o 
   8   5   1      341.84      350.28     11.59 o 
   9   5   1      102.59      101.28     12.32 o 
  10   5   1       10.93       10.00      3.84 o 
  11   5   1        1.00        2.43      3.38 o 
 -10   6   1       54.25       55.28      6.34 o 
  -9   6   1       16.57       13.03      3.80 o 
  -8   6   1       73.85       70.16      6.97 o 
  -7   6   1       14.66       18.59      3.37 o 
  -6   6   1        0.04        0.87      2.21 o 
  -5   6   1       25.74       30.01      3.38 o 
  -4   6   1        5.62        4.34      2.20 o 
  -3   6   1       25.36       29.26      4.22 o 
  -2   6   1        1.07       -1.11      1.51 o 
  -1   6   1       20.27       19.94      2.18 o 
   0   6   1      133.94      151.83      4.36 o 
   1   6   1        9.79       11.46      2.19 o 
   2   6   1      156.34      151.35      4.89 o 
   3   6   1       11.03        9.17      2.21 o 
   4   6   1      201.46      212.62      5.88 o 
   5   6   1      209.74      206.18      6.90 o 
   6   6   1       79.36       72.39      5.92 o 
   7   6   1        5.14        4.89      2.97 o 
   8   6   1       14.94       15.27      6.27 o 
   9   6   1       21.95       21.87      4.61 o 
  10   6   1        0.26       -2.82      3.42 o 
  -8   7   1       21.57       14.86      4.19 o 
  -7   7   1        6.77        7.65      3.26 o 
  -6   7   1       50.47       56.89      4.86 o 
  -5   7   1        2.29        5.90      2.63 o 
  -4   7   1       13.91       13.48      2.77 o 
  -3   7   1        4.26        2.28      2.02 o 
  -2   7   1       15.98       14.23      2.75 o 
  -1   7   1       10.19       11.73      2.39 o 
   0   7   1       13.02       19.06      2.77 o 
   1   7   1       11.44        4.56      2.33 o 
   2   7   1       35.48       29.77      3.02 o 
   3   7   1        2.60        1.26      2.06 o 
   4   7   1       32.91       37.59      7.56 o 
   5   7   1       56.48       52.23      5.50 o 
   6   7   1       73.43       63.95      8.74 o 
   7   7   1        0.00       -1.76      3.27 o 
   8   7   1       29.04       32.33      6.63 o 
  -6   8   1      172.33      178.46     11.99 o 
  -5   8   1        0.79        4.45      4.42 o 
  -4   8   1       52.60       58.23      4.90 o 
  -3   8   1       11.60       10.05      2.94 o 
  -2   8   1       38.89       39.66      7.36 o 
  -1   8   1        0.20        0.20      2.27 o 
   0   8   1       26.47       22.79      3.68 o 
   1   8   1       91.96      101.84      6.28 o 
   2   8   1       14.78       16.54      3.03 o 
   3   8   1       11.43       15.80      3.49 o 
   4   8   1       28.27       31.23      6.37 o 
   5   8   1        6.43        5.59      3.45 o 
   6   8   1       19.44       16.24      4.35 o 
  -2   9   1        2.40        0.77      2.79 o 
  -1   9   1        3.07        5.57      3.79 o 
   0   9   1        4.20       -0.64      3.15 o 
   1   9   1       17.66       21.08      7.11 o 
   2   9   1        1.75        4.74      5.53 o 
 -12   0   2        8.20       17.13      7.11 o 
 -10   0   2        0.01        1.71      3.07 o 
  -8   0   2        2.50        2.57      2.47 o 
  -6   0   2       66.26       63.78      4.28 o 
  -4   0   2     2533.57     2369.98     17.58 o 
  -2   0   2       54.26       44.29      2.05 o 
   0   0   2     2685.94     2642.62     19.84 o 
   2   0   2     1360.10     1393.17     11.01 o 
   4   0   2      482.03      446.43      7.05 o 
   6   0   2     1030.58     1223.51     16.00 o 
   8   0   2       16.00       15.12      2.88 o 
  10   0   2       74.38       84.40      6.94 o 
  12   0   2        8.14        3.43      5.53 o 
 -13   1   2        2.41       -3.35      6.72 o 
 -12   1   2       25.83       27.23      4.41 o 
 -11   1   2      119.19      114.93      5.69 o 
 -10   1   2        0.17       -0.31      2.07 o 
  -9   1   2        6.66        4.63      1.89 o 
  -8   1   2       23.46       24.04      2.12 o 
  -7   1   2      205.14      213.62      4.23 o 
  -6   1   2      538.88      525.63      5.97 o 
  -5   1   2     1063.06     1126.65      8.97 o 
  -4   1   2       33.96       38.40      1.71 o 
  -3   1   2      976.55      933.51      6.54 o 
  -2   1   2      640.34      600.27      4.96 o 
  -1   1   2      793.15      754.89      5.32 o 
   0   1   2     2889.10     2780.34     13.49 o 
   1   1   2     6300.14     5908.81     25.93 o 
   2   1   2     3724.59     3610.45     22.20 o 
   3   1   2     1228.79     1179.04      7.80 o 
   4   1   2     2795.46     2702.70     18.49 o 
   5   1   2      301.40      315.41      4.54 o 
   6   1   2      138.44      115.06      3.38 o 
   7   1   2        3.41        2.02      1.46 o 
   8   1   2       26.25       21.03      3.00 o 
   9   1   2      311.17      324.74      8.21 o 
  10   1   2       22.24       23.16      3.40 o 
  11   1   2        4.47       -1.12      2.46 o 
  12   1   2        0.22        5.64      4.27 o 
 -13   2   2       20.16       22.08      3.71 o 
 -12   2   2       23.16       19.06      2.96 o 
 -11   2   2        2.73        1.97      2.12 o 
 -10   2   2      138.94      123.86      5.14 o 
  -9   2   2      380.12      393.62      7.76 o 
  -8   2   2        2.30        1.83      1.73 o 
  -7   2   2      174.49      206.19      4.43 o 
  -6   2   2       99.50      112.55      2.61 o 
  -5   2   2       15.29       12.74      1.11 o 
  -4   2   2     1025.40      972.96      8.85 o 
  -3   2   2     2205.94     2070.48     17.42 o 
  -2   2   2     5480.98     5432.56     35.40 o 
  -1   2   2      576.97      551.49      4.85 o 
   0   2   2     1758.77     1740.23     10.32 o 
   1   2   2      169.65      172.33      2.77 o 
   2   2   2      356.38      352.36      3.88 o 
   3   2   2      568.22      610.01      9.04 o 
   4   2   2        4.82        5.07      1.05 o 
   5   2   2     1356.90     1486.43      9.71 o 
   6   2   2        4.10        3.39      1.33 o 
   7   2   2       14.91       10.82      2.51 o 
   8   2   2       64.95       63.47      3.96 o 
   9   2   2       82.85       86.89      3.77 o 
  10   2   2      256.41      239.76      7.66 o 
  11   2   2        0.20       -1.35      2.80 o 
  12   2   2       20.72       37.91      6.45 o 
 -13   3   2        0.03        1.60      2.93 o 
 -12   3   2       15.22       22.91      3.67 o 
 -11   3   2       25.01       19.15      4.50 o 
 -10   3   2      150.88      126.03      5.87 o 
  -9   3   2      121.21      121.96      5.56 o 
  -8   3   2      154.20      132.45      5.38 o 
  -7   3   2       42.40       38.91      3.33 o 
  -6   3   2        7.14        9.20      1.61 o 
  -5   3   2      222.71      241.77      5.25 o 
  -4   3   2      261.86      268.38      4.58 o 
  -3   3   2     1304.64     1297.10      8.80 o 
  -2   3   2      732.21      719.75      6.45 o 
  -1   3   2      471.47      470.97      5.07 o 
   0   3   2       28.28       30.72      1.61 o 
   1   3   2       54.41       57.17      2.87 o 
   2   3   2        1.19        0.72      0.89 o 
   3   3   2      118.43      126.30      3.41 o 
   4   3   2      214.18      220.59      4.61 o 
   5   3   2      190.63      193.03      5.42 o 
   6   3   2      417.00      433.15      7.19 o 
   7   3   2        0.90       -0.46      1.64 o 
   8   3   2       23.20       20.02      2.61 o 
   9   3   2        7.97        7.60      2.64 o 
  10   3   2        1.03        1.26      2.77 o 
  11   3   2       47.94       50.10      5.77 o 
  12   3   2        0.06       -2.70      3.13 o 
 -12   4   2       54.58       61.96      6.52 o 
 -11   4   2       22.35       20.20      3.51 o 
 -10   4   2       85.24       78.73      5.25 o 
  -9   4   2       38.44       39.57      4.12 o 
  -8   4   2      104.33      102.92      5.15 o 
  -7   4   2       67.41       71.46      4.36 o 
  -6   4   2        2.69       -0.03      1.73 o 
  -5   4   2       84.48       82.41      3.81 o 
  -4   4   2      469.91      460.73      6.70 o 
  -3   4   2     1111.98     1153.02      9.22 o 
  -2   4   2       38.24       41.70      2.05 o 
  -1   4   2     2461.51     2474.34     14.97 o 
   0   4   2       67.62       67.42      2.73 o 
   1   4   2       30.13       42.89      2.13 o 
   2   4   2       47.88       50.32      3.59 o 
   3   4   2      203.91      206.47      4.71 o 
   4   4   2      159.55      168.70      4.55 o 
   5   4   2       32.04       34.11      2.65 o 
   6   4   2       31.80       36.21      2.89 o 
   7   4   2       53.60       52.82      6.24 o 
   8   4   2       16.32       15.20      3.59 o 
   9   4   2      710.71      720.43     17.81 o 
  10   4   2        4.74        1.68      3.11 o 
  11   4   2        0.52        1.52      3.32 o 
 -11   5   2        5.59        8.60      3.72 o 
 -10   5   2        0.02       -1.38      2.91 o 
  -9   5   2        8.79        2.00      2.39 o 
  -8   5   2      129.57      140.10      9.09 o 
  -7   5   2       63.27       67.04      4.55 o 
  -6   5   2       32.20       29.96      3.29 o 
  -5   5   2       32.10       31.75      3.30 o 
  -4   5   2       18.33       16.51      2.75 o 
  -3   5   2      100.28      104.62      3.87 o 
  -2   5   2        0.35       -0.64      1.28 o 
  -1   5   2      211.54      219.35      4.54 o 
   0   5   2       33.82       37.38      2.34 o 
   1   5   2       11.94       12.72      1.75 o 
   2   5   2        8.84       12.94      2.03 o 
   3   5   2        0.48       -1.13      1.46 o 
   4   5   2       17.29       17.55      3.01 o 
   5   5   2       98.16      102.33      5.31 o 
   6   5   2       12.78       13.78      2.78 o 
   7   5   2       62.19       70.11      9.07 o 
   8   5   2      155.84      166.39     21.46 o 
   9   5   2       63.94       63.03      6.32 o 
  10   5   2        2.58       -0.51      3.73 o 
 -10   6   2        0.20       -2.19      2.63 o 
  -9   6   2       19.91       17.29      3.39 o 
  -8   6   2       29.87       27.96      3.95 o 
  -7   6   2       12.79       12.62      2.99 o 
  -6   6   2       92.70      105.75      6.54 o 
  -5   6   2        9.97        8.46      2.37 o 
  -4   6   2       37.31       41.48      3.91 o 
  -3   6   2       11.50       11.03      3.80 o 
  -2   6   2      358.58      370.63      7.13 o 
  -1   6   2      207.59      209.90      4.92 o 
   0   6   2       47.91       46.93      2.83 o 
   1   6   2        2.84        2.14      1.75 o 
   2   6   2       54.09       67.79      4.36 o 
   3   6   2      147.89      161.22      5.83 o 
   4   6   2        0.03       -0.14      2.00 o 
   5   6   2      149.90      129.16     10.01 o 
   6   6   2        5.82        6.39      3.21 o 
   7   6   2        1.33        2.62      3.01 o 
   8   6   2       40.82       44.46      5.68 o 
   9   6   2       23.29       22.42      4.67 o 
  -9   7   2        1.15       -1.53      2.77 o 
  -8   7   2        0.09        0.08      3.75 o 
  -7   7   2       47.13       53.26      5.04 o 
  -6   7   2        2.55        6.07      2.65 o 
  -5   7   2      165.15      175.66     10.36 o 
  -4   7   2       51.37       48.21      4.32 o 
  -3   7   2       43.63       48.17      4.18 o 
  -2   7   2      117.76      111.19      6.27 o 
  -1   7   2        2.79        1.34      2.19 o 
   0   7   2       78.23       80.47      4.52 o 
   1   7   2        0.11       -2.43      1.62 o 
   2   7   2        4.50        4.62      1.99 o 
   3   7   2        3.91        3.00      2.22 o 
   4   7   2       65.74       70.94      6.03 o 
   5   7   2        0.19       -3.36      2.24 o 
   6   7   2       90.14       89.93      6.96 o 
   7   7   2        7.14       -1.39      3.27 o 
   8   7   2        0.21        2.29      4.24 o 
  -6   8   2       10.50        5.99      3.09 o 
  -5   8   2      126.62      115.47      6.49 o 
  -4   8   2       17.67       15.00      3.26 o 
  -3   8   2        9.49       16.51      3.18 o 
  -2   8   2       27.37       28.17      4.25 o 
  -1   8   2        8.97        4.18      2.60 o 
   0   8   2       18.28       13.29      3.32 o 
   1   8   2        2.41        1.85      2.92 o 
   2   8   2        3.65       -0.85      2.59 o 
   3   8   2        1.15        4.58      3.25 o 
   4   8   2        1.21        1.02      3.03 o 
   5   8   2       19.55        9.99      3.97 o 
   6   8   2        4.62        3.30      3.60 o 
  -2   9   2        0.76        5.37      3.10 o 
  -1   9   2       25.60       27.12      4.24 o 
   0   9   2        0.05        4.48      5.01 o 
   1   9   2        3.15        1.84      4.48 o 
 -13   0   3        3.56        2.63      5.80 o 
 -11   0   3      167.72      162.62      8.92 o 
  -9   0   3       56.67       70.18      4.48 o 
  -7   0   3       13.90       12.43      2.91 o 
  -5   0   3     1180.22     1130.50     11.82 o 
  -3   0   3      632.00      645.64      6.97 o 
  -1   0   3       92.51       98.46      1.83 o 
   1   0   3     1843.34     1771.73     16.67 o 
   3   0   3      825.39      847.85      9.29 o 
   5   0   3      425.57      435.78      7.87 o 
   7   0   3      563.29      603.69     10.90 o 
   9   0   3       65.37       59.25      5.04 o 
  11   0   3        0.10        2.05      3.54 o 
 -13   1   3        0.68       -4.71      4.87 o 
 -12   1   3       15.00       16.90      4.04 o 
 -11   1   3      133.34      123.25      5.78 o 
 -10   1   3        0.22        3.73      2.18 o 
  -9   1   3      361.16      366.39      7.01 o 
  -8   1   3      178.04      172.62      4.13 o 
  -7   1   3      977.59      979.73      8.95 o 
  -6   1   3      782.04      742.22      7.10 o 
  -5   1   3       86.98       85.26      2.87 o 
  -4   1   3     1121.73     1032.26      6.76 o 
  -3   1   3      560.16      549.41      5.00 o 
  -2   1   3     9590.50     9270.13     38.86 o 
  -1   1   3     8700.29     8159.31     34.23 o 
   0   1   3    19561.59    17333.01    112.34 o 
   1   1   3      665.26      644.46      6.31 o 
   2   1   3      757.96      753.85      5.59 o 
   3   1   3       48.09       40.02      1.63 o 
   4   1   3       24.06       23.64      1.54 o 
   5   1   3       23.39       26.44      1.76 o 
   6   1   3       37.00       41.87      2.80 o 
   7   1   3       47.46       53.07      2.74 o 
   8   1   3       29.08       33.58      2.92 o 
   9   1   3        3.87        2.98      1.95 o 
  10   1   3      196.87      212.42      7.18 o 
  11   1   3        0.72        2.85      3.08 o 
  12   1   3       12.11       14.35      5.75 o 
 -13   2   3       36.02       33.30      4.10 o 
 -12   2   3       11.36        9.30      2.67 o 
 -11   2   3      171.50      174.64      5.95 o 
 -10   2   3       52.68       45.01      3.44 o 
  -9   2   3       92.98      100.99      4.36 o 
  -8   2   3       64.79       59.39      3.35 o 
  -7   2   3       12.51       12.06      1.68 o 
  -6   2   3       16.00       18.02      1.40 o 
  -5   2   3      276.01      271.22      5.24 o 
  -4   2   3      145.49      145.01      3.41 o 
  -3   2   3      432.46      404.20      4.98 o 
  -2   2   3    11927.98    11486.22     49.57 o 
  -1   2   3    26269.68    24227.88    103.00 o 
   0   2   3     1451.13     1395.68      8.46 o 
   1   2   3      643.21      603.63      5.15 o 
   2   2   3     1009.38     1054.33      7.44 o 
   3   2   3      512.44      509.20      5.15 o 
   4   2   3      649.93      695.00      6.81 o 
   5   2   3        0.97        0.14      0.93 o 
   6   2   3       80.79       81.05      2.95 o 
   7   2   3        3.57        2.24      1.53 o 
   8   2   3        7.90        8.37      1.86 o 
   9   2   3      128.20      128.70      6.05 o 
  10   2   3        2.51        2.53      2.47 o 
  11   2   3        3.21        3.55      3.03 o 
  12   2   3       15.27       26.56      6.46 o 
 -13   3   3       31.25       24.58      4.02 o 
 -12   3   3       20.74       21.14      3.65 o 
 -11   3   3        0.08       -2.01      1.97 o 
 -10   3   3       38.69       35.98      3.89 o 
  -9   3   3      479.38      453.56      9.72 o 
  -8   3   3      284.03      293.24      9.74 o 
  -7   3   3        8.25        9.36      2.40 o 
  -6   3   3        9.93       14.83      2.55 o 
  -5   3   3      105.63      115.72      3.23 o 
  -4   3   3     1008.32     1002.76      7.76 o 
  -3   3   3     1439.40     1448.05      9.54 o 
  -2   3   3      185.63      184.30      3.24 o 
  -1   3   3     2904.70     2792.25     14.96 o 
   0   3   3      442.32      434.83      4.97 o 
   1   3   3        2.16        3.93      0.99 o 
   2   3   3      329.49      336.61      5.09 o 
   3   3   3      141.07      150.90      3.02 o 
   4   3   3      531.54      504.53      7.25 o 
   5   3   3      187.24      184.68      4.65 o 
   6   3   3      151.80      148.32      4.51 o 
   7   3   3      108.64      114.32      6.05 o 
   8   3   3      208.56      203.95      6.75 o 
   9   3   3        1.06        1.05      2.35 o 
  10   3   3       76.29       83.27      6.59 o 
  11   3   3       30.45       37.78      5.36 o 
  12   3   3        3.19       10.56      4.10 o 
 -12   4   3        1.87        2.87      2.78 o 
 -11   4   3        0.66        0.62      2.41 o 
 -10   4   3       14.90       12.89      3.50 o 
  -9   4   3      162.75      147.98      6.33 o 
  -8   4   3        9.29        6.19      2.43 o 
  -7   4   3      249.27      244.27      9.13 o 
  -6   4   3       52.84       48.72      3.69 o 
  -5   4   3      498.50      532.16     10.71 o 
  -4   4   3      390.47      384.62      6.95 o 
  -3   4   3      673.54      671.08      6.92 o 
  -2   4   3     3253.64     3207.67     25.79 o 
  -1   4   3      578.23      553.79      6.39 o 
   0   4   3     1410.09     1362.44     10.62 o 
   1   4   3      173.79      185.33      3.81 o 
   2   4   3        2.75        1.51      1.16 o 
   3   4   3      638.20      655.01      8.34 o 
   4   4   3      639.81      647.14      8.68 o 
   5   4   3       27.36       29.56      2.63 o 
   6   4   3       77.82       80.30      4.60 o 
   7   4   3       33.73       28.39      3.43 o 
   8   4   3       37.79       45.84      4.16 o 
   9   4   3        2.00       -0.23      2.74 o 
  10   4   3      155.22      128.86      7.99 o 
  11   4   3       14.11       14.43      5.70 o 
 -11   5   3        3.94        3.69      2.62 o 
 -10   5   3       47.29       41.74      4.48 o 
  -9   5   3       55.53       47.21      4.44 o 
  -8   5   3      226.59      241.80     13.73 o 
  -7   5   3       80.27       78.60      6.43 o 
  -6   5   3        4.01        1.69      2.00 o 
  -5   5   3       10.17        6.52      2.32 o 
  -4   5   3        0.11        0.95      2.01 o 
  -3   5   3      147.55      171.97      6.90 o 
  -2   5   3      153.43      144.45      3.82 o 
  -1   5   3      419.11      424.87      6.26 o 
   0   5   3       28.44       33.27      2.30 o 
   1   5   3        5.35        6.29      2.06 o 
   2   5   3      255.87      267.23      5.78 o 
   3   5   3       86.91       83.31      3.72 o 
   4   5   3      361.53      357.41      8.30 o 
   5   5   3        6.86        9.10      3.96 o 
   6   5   3      114.84      110.53      5.55 o 
   7   5   3      183.09      172.84      8.21 o 
   8   5   3       37.01       50.51      5.58 o 
   9   5   3       30.24       31.36      4.94 o 
  10   5   3        7.72       12.75      4.20 o 
 -10   6   3        2.00        1.14      2.43 o 
  -9   6   3        3.43       -1.19      2.93 o 
  -8   6   3      218.43      236.19     13.92 o 
  -7   6   3       29.85       34.03      3.96 o 
  -6   6   3       25.59       28.73      3.54 o 
  -5   6   3      118.01      115.25      5.61 o 
  -4   6   3       21.37       21.06      2.95 o 
  -3   6   3        6.13        2.69      3.65 o 
  -2   6   3        0.43       -2.37      1.79 o 
  -1   6   3      348.24      347.39      6.20 o 
   0   6   3       62.32       64.29      3.15 o 
   1   6   3       36.83       35.23      2.96 o 
   2   6   3       41.94       47.62      3.23 o 
   3   6   3        2.66        0.43      2.06 o 
   4   6   3       20.18       18.08      3.12 o 
   5   6   3       32.24       35.70      3.94 o 
   6   6   3        0.00        0.94      2.78 o 
   7   6   3       16.43       20.31      5.71 o 
   8   6   3        2.52       -1.87      3.17 o 
   9   6   3        6.64        3.14      3.67 o 
  -9   7   3       22.70       20.88      4.72 o 
  -8   7   3       35.99       32.14      7.15 o 
  -7   7   3       43.48       46.58      4.70 o 
  -6   7   3       68.58       73.53      5.35 o 
  -5   7   3        0.22        0.36      2.70 o 
  -4   7   3       10.91       12.17      2.88 o 
  -3   7   3       67.41       65.31      6.62 o 
  -2   7   3        1.56       -0.66      3.04 o 
  -1   7   3        2.46        2.13      2.29 o 
   0   7   3        0.56        4.11      2.97 o 
   1   7   3        5.94        5.12      1.98 o 
   2   7   3       32.44       27.79      3.48 o 
   3   7   3       33.77       36.61      3.98 o 
   4   7   3        3.70        0.81      2.77 o 
   5   7   3       52.46       45.76      5.42 o 
   6   7   3       50.04       51.50      6.02 o 
   7   7   3       18.79       18.55      4.56 o 
  -6   8   3        4.51        3.39      2.93 o 
  -5   8   3       45.40       49.22      4.89 o 
  -4   8   3        5.39        9.40      3.00 o 
  -3   8   3        2.56        7.06      2.56 o 
  -2   8   3        0.20       -1.18      2.13 o 
  -1   8   3        2.34        0.71      2.90 o 
   0   8   3        0.12        1.82      4.08 o 
   1   8   3        0.00       -1.21      3.34 o 
   2   8   3       13.65        8.61      3.17 o 
   3   8   3        0.80       -0.75      2.83 o 
   4   8   3       26.75       23.04      6.24 o 
   5   8   3        0.01        3.78      3.20 o 
  -2   9   3        0.13        8.78      4.38 o 
  -1   9   3        0.16        3.41      3.53 o 
   0   9   3        1.49        1.05      4.74 o 
   1   9   3       13.76       15.55      7.38 o 
 -14   0   4        0.29        7.90      7.38 o 
 -12   0   4      163.34      196.56     15.02 o 
 -10   0   4        3.48        1.47      3.20 o 
  -8   0   4      146.53      181.80      6.02 o 
  -6   0   4      906.15      939.64     11.54 o 
  -4   0   4      295.01      310.92      5.39 o 
  -2   0   4      162.62      136.30      3.05 o 
   0   0   4      732.06      670.77      6.77 o 
   2   0   4       14.68       18.42      1.69 o 
   4   0   4       24.10       22.23      2.13 o 
   6   0   4        0.00        0.09      1.80 o 
   8   0   4      359.69      375.35     18.36 o 
  10   0   4       30.42       30.56      8.43 o 
  12   0   4       10.51        1.84      6.59 o 
 -14   1   4        3.22        2.95      3.74 o 
 -13   1   4       11.75       11.31      5.01 o 
 -12   1   4       20.33       12.88      8.83 o 
 -11   1   4        3.79       -0.70      2.10 o 
 -10   1   4        1.36       -2.45      1.87 o 
  -9   1   4        4.42        1.17      1.94 o 
  -8   1   4      686.40      715.95      8.09 o 
  -7   1   4      157.79      164.27      3.69 o 
  -6   1   4        0.07       -0.36      0.92 o 
  -5   1   4      335.66      332.19      3.97 o 
  -4   1   4       33.89       24.01      1.46 o 
  -3   1   4     1684.58     1620.54      9.85 o 
  -2   1   4     1575.53     1493.70     11.62 o 
  -1   1   4       46.66       46.94      1.49 o 
   0   1   4     1092.74     1007.16      7.58 o 
   1   1   4     2307.36     2155.32     12.95 o 
   2   1   4      441.14      436.94      5.26 o 
   3   1   4      460.77      454.89      4.86 o 
   4   1   4      297.30      278.28      4.19 o 
   5   1   4      177.09      182.45      3.83 o 
   6   1   4      141.63      139.49      4.97 o 
   7   1   4      623.38      641.97      8.06 o 
   8   1   4        5.01        7.42      2.22 o 
   9   1   4      367.40      355.76      9.55 o 
  10   1   4       20.25       17.86      3.20 o 
  11   1   4       26.25       24.95      4.83 o 
  12   1   4        0.21       -2.75      4.56 o 
 -13   2   4       74.24       84.48      5.22 o 
 -12   2   4       17.10       15.30      2.87 o 
 -11   2   4       58.62       52.69      4.30 o 
 -10   2   4      111.21      125.42      5.06 o 
  -9   2   4      171.40      164.44      5.38 o 
  -8   2   4       82.80       99.37      4.57 o 
  -7   2   4      143.62      163.55      4.21 o 
  -6   2   4      266.48      269.95      4.67 o 
  -5   2   4        2.96        3.49      1.05 o 
  -4   2   4     1199.12     1172.98     12.47 o 
  -3   2   4     1393.11     1452.99     11.77 o 
  -2   2   4     1290.37     1278.04      9.55 o 
  -1   2   4       66.26       57.75      1.85 o 
   0   2   4       10.66       12.83      1.37 o 
   1   2   4       11.14        8.18      0.99 o 
   2   2   4      526.92      529.26      5.03 o 
   3   2   4        0.05       -1.30      0.87 o 
   4   2   4       18.78       18.18      1.50 o 
   5   2   4      279.72      291.71      4.54 o 
   6   2   4      336.89      353.49      5.60 o 
   7   2   4      302.53      296.45      7.51 o 
   8   2   4        1.24        3.11      2.59 o 
   9   2   4       37.53       35.87      3.80 o 
  10   2   4       25.64       18.64      3.39 o 
  11   2   4        2.78        1.98      2.93 o 
  12   2   4        0.00        6.46      4.99 o 
 -13   3   4       12.98        5.25      2.82 o 
 -12   3   4       17.32       15.82      3.39 o 
 -11   3   4      113.51      124.85      6.23 o 
 -10   3   4       76.69       72.38      4.87 o 
  -9   3   4        0.02        2.02      2.00 o 
  -8   3   4      216.25      208.73      6.45 o 
  -7   3   4     1617.65     1632.48     17.22 o 
  -6   3   4      680.01      691.89     10.34 o 
  -5   3   4      412.49      414.51      5.97 o 
  -4   3   4       54.41       57.55      2.53 o 
  -3   3   4     1061.99     1030.06      7.84 o 
  -2   3   4       73.40       75.03      2.29 o 
  -1   3   4      554.42      531.92      5.65 o 
   0   3   4     1452.43     1468.13      9.99 o 
   1   3   4       33.10       32.23      1.65 o 
   2   3   4     1201.68     1201.13      9.00 o 
   3   3   4      218.14      228.66      3.86 o 
   4   3   4       23.53       20.41      2.65 o 
   5   3   4      285.74      278.69      6.91 o 
   6   3   4       53.45       56.14      3.87 o 
   7   3   4      242.06      245.52      9.09 o 
   8   3   4       61.65       58.87      4.52 o 
   9   3   4       95.28      102.31      6.53 o 
  10   3   4       22.65       22.39      3.56 o 
  11   3   4        0.02       -1.16      3.08 o 
 -12   4   4        0.30       -2.37      2.20 o 
 -11   4   4       12.34       13.70      6.24 o 
 -10   4   4        0.13       -0.16      1.90 o 
  -9   4   4      113.06      112.23      5.67 o 
  -8   4   4      129.16      137.16      5.86 o 
  -7   4   4        1.85        6.79      2.17 o 
  -6   4   4       43.61       47.91      3.68 o 
  -5   4   4       86.63       83.03      4.17 o 
  -4   4   4      324.74      323.06      5.66 o 
  -3   4   4       48.18       41.54      2.10 o 
  -2   4   4       49.77       50.40      2.27 o 
  -1   4   4     1943.17     1924.47     13.05 o 
   0   4   4      584.25      566.32      6.57 o 
   1   4   4      251.82      272.35      4.57 o 
   2   4   4      260.84      268.67      4.60 o 
   3   4   4      300.65      307.08      5.77 o 
   4   4   4      698.38      730.47     15.10 o 
   5   4   4        2.28        2.90      2.05 o 
   6   4   4       27.56       32.32      3.43 o 
   7   4   4       61.24       66.13      5.89 o 
   8   4   4      109.85      116.53      5.89 o 
   9   4   4       13.40        8.49      4.64 o 
  10   4   4        0.15        1.62      3.21 o 
  11   4   4       10.58        8.29      4.06 o 
 -11   5   4       24.71       22.06      3.71 o 
 -10   5   4       15.49       10.73      2.84 o 
  -9   5   4        2.88       -0.68      2.16 o 
  -8   5   4      233.99      218.82      7.42 o 
  -7   5   4      296.00      311.35      8.40 o 
  -6   5   4      175.78      176.10      6.29 o 
  -5   5   4        3.56        3.11      2.70 o 
  -4   5   4        0.62        1.29      1.94 o 
  -3   5   4      178.50      186.39      6.05 o 
  -2   5   4       45.97       48.14      2.57 o 
  -1   5   4      299.93      287.00      5.21 o 
   0   5   4        9.73       14.08      1.87 o 
   1   5   4       80.62       78.83      3.95 o 
   2   5   4       68.00       66.92      3.34 o 
   3   5   4       60.94       57.13      3.88 o 
   4   5   4      279.72      297.81      7.76 o 
   5   5   4      138.83      134.49      6.92 o 
   6   5   4       38.45       32.69      3.75 o 
   7   5   4       96.98       94.02      5.55 o 
   8   5   4       26.07       28.95      4.96 o 
   9   5   4       11.20        7.92      3.57 o 
  10   5   4        0.00        3.36      3.64 o 
 -10   6   4        3.06       10.11      3.04 o 
  -9   6   4        6.13        6.77      3.80 o 
  -8   6   4       23.96       25.77      3.96 o 
  -7   6   4       76.37       83.28      6.09 o 
  -6   6   4       51.23       63.38      4.70 o 
  -5   6   4        4.77        1.43      1.98 o 
  -4   6   4        0.19        0.16      1.90 o 
  -3   6   4       52.61       52.12      4.03 o 
  -2   6   4      116.07      121.15      5.22 o 
  -1   6   4       11.65        9.55      2.00 o 
   0   6   4       27.64       24.67      2.39 o 
   1   6   4       13.52        8.71      2.48 o 
   2   6   4       23.62       19.61      3.04 o 
   3   6   4      179.86      192.88      6.62 o 
   4   6   4        4.53        2.19      2.19 o 
   5   6   4       17.46       16.29      3.10 o 
   6   6   4       69.35       74.94      6.92 o 
   7   6   4        2.17        4.98      3.26 o 
   8   6   4        0.28        0.25      3.21 o 
   9   6   4       35.08       30.05      5.26 o 
  -9   7   4        4.01       -1.45      2.73 o 
  -8   7   4       17.08        6.35      3.01 o 
  -7   7   4       15.50       13.54      3.20 o 
  -6   7   4        7.20        8.35      2.90 o 
  -5   7   4       30.74       28.79      5.25 o 
  -4   7   4       34.47       41.38      4.08 o 
  -3   7   4        1.13        1.50      2.01 o 
  -2   7   4       25.63       23.25      3.42 o 
  -1   7   4       25.31       30.63      3.95 o 
   0   7   4        5.30        5.58      2.84 o 
   1   7   4       75.22       70.53      4.77 o 
   2   7   4        0.49        2.95      2.57 o 
   3   7   4       54.81       64.50      4.76 o 
   4   7   4       11.87        8.00      2.81 o 
   5   7   4        7.38        6.72      3.57 o 
   6   7   4       40.60       39.85      5.52 o 
   7   7   4       23.01       19.12      4.60 o 
  -6   8   4        0.60        6.21      2.85 o 
  -5   8   4       24.34       27.16      4.04 o 
  -4   8   4        5.89        8.05      2.80 o 
  -3   8   4       30.04       25.98      4.22 o 
  -2   8   4        0.70       -0.12      2.33 o 
  -1   8   4        1.65        1.09      4.87 o 
   0   8   4        3.50        0.96      3.41 o 
   1   8   4        6.87        8.32      5.27 o 
   2   8   4        3.42        5.75      3.32 o 
   3   8   4        1.65       -0.02      2.78 o 
   4   8   4        1.54        2.49      5.12 o 
   5   8   4       15.52       18.34      4.93 o 
  -1   9   4       17.76       19.25      5.02 o 
 -13   0   5       24.41       13.17      7.11 o 
 -11   0   5     1157.87     1156.15     33.20 o 
  -9   0   5      202.00      208.51      6.86 o 
  -7   0   5      671.94      667.48     10.25 o 
  -5   0   5      955.97      864.25     11.06 o 
  -3   0   5     8959.32     8751.91     48.86 o 
  -1   0   5      748.60      703.26      7.58 o 
   1   0   5       43.74       53.72      3.53 o 
   3   0   5       24.87       17.78      1.91 o 
   5   0   5        6.96        9.79      2.16 o 
   7   0   5     3329.14     3308.28     29.40 o 
   9   0   5      707.38      785.17     27.93 o 
  11   0   5        1.74        4.48      6.32 o 
 -14   1   5        3.29        8.20      3.48 o 
 -13   1   5       21.31       16.63      5.47 o 
 -12   1   5        5.95        5.65      3.11 o 
 -11   1   5       83.58       77.45      4.89 o 
 -10   1   5        0.43        0.13      2.03 o 
  -9   1   5      173.14      175.54      5.83 o 
  -8   1   5      772.18      756.53      8.28 o 
  -7   1   5      575.41      553.80      6.76 o 
  -6   1   5       63.33       60.77      2.10 o 
  -5   1   5        0.38       -0.95      0.72 o 
  -4   1   5       19.98       14.46      1.25 o 
  -3   1   5      202.17      206.37      3.64 o 
  -2   1   5       19.71       20.63      1.16 o 
  -1   1   5       65.07       73.13      1.96 o 
   0   1   5       21.73       22.79      1.78 o 
   1   1   5       36.80       37.72      2.43 o 
   2   1   5      108.31      114.94      3.03 o 
   3   1   5      139.39      135.20      2.83 o 
   4   1   5      820.57      878.33      7.82 o 
   5   1   5        4.18        2.03      1.24 o 
   6   1   5        2.94        8.98      2.02 o 
   7   1   5        0.01       -3.24      2.16 o 
   8   1   5       13.72       18.27      3.38 o 
   9   1   5       88.73       88.75      5.22 o 
  10   1   5       15.71       18.03      4.09 o 
  11   1   5        3.17        4.56      4.83 o 
 -13   2   5       49.76       58.46      5.13 o 
 -12   2   5       68.54       71.29      4.65 o 
 -11   2   5       14.49       12.64      2.50 o 
 -10   2   5      157.84      159.39      5.49 o 
  -9   2   5        4.27        3.52      1.86 o 
  -8   2   5       86.81       88.01      3.95 o 
  -7   2   5      153.15      148.74      5.28 o 
  -6   2   5       62.77       62.20      2.75 o 
  -5   2   5        0.01       -0.55      0.94 o 
  -4   2   5     1369.98     1462.41     11.49 o 
  -3   2   5      835.17      853.05      8.08 o 
  -2   2   5     1951.38     1918.45     11.08 o 
  -1   2   5       43.35       43.11      2.04 o 
   0   2   5      318.13      351.57      3.98 o 
   1   2   5      357.29      347.22      5.12 o 
   2   2   5       51.85       60.18      2.50 o 
   3   2   5       10.53        7.91      1.16 o 
   4   2   5        2.13        2.89      1.12 o 
   5   2   5        0.73       -0.12      1.42 o 
   6   2   5      341.62      316.48      7.53 o 
   7   2   5       39.40       45.15      3.78 o 
   8   2   5     1069.71     1092.87     15.48 o 
   9   2   5       83.90       93.66      5.45 o 
  10   2   5        2.39        2.74      2.46 o 
  11   2   5       13.61        5.46      3.83 o 
 -13   3   5       11.53        7.27      3.10 o 
 -12   3   5        4.77        5.45      2.56 o 
 -11   3   5        0.71        0.60      2.00 o 
 -10   3   5      152.44      153.56      6.35 o 
  -9   3   5       71.54       72.08      6.81 o 
  -8   3   5      318.33      333.47      8.02 o 
  -7   3   5       71.97       62.56      3.98 o 
  -6   3   5      133.65      127.54      5.74 o 
  -5   3   5      446.98      451.87      6.61 o 
  -4   3   5      107.64       98.15      3.30 o 
  -3   3   5     2206.21     2301.48     13.39 o 
  -2   3   5      886.99      919.26      7.67 o 
  -1   3   5     1612.09     1704.67     11.24 o 
   0   3   5     1009.32     1013.63      8.23 o 
   1   3   5      430.44      454.93      5.27 o 
   2   3   5      873.73      851.60      7.47 o 
   3   3   5      937.92      938.17      8.20 o 
   4   3   5       19.36       21.07      2.72 o 
   5   3   5      135.00      151.23      7.11 o 
   6   3   5      109.80      115.48      5.23 o 
   7   3   5      650.60      640.53     11.61 o 
   8   3   5      161.27      168.79      6.71 o 
   9   3   5        0.10        2.49      2.46 o 
  10   3   5        0.90        1.54      2.64 o 
  11   3   5        0.16        3.39      3.64 o 
 -12   4   5       13.87       13.87      3.24 o 
 -11   4   5       18.30       22.39      3.63 o 
 -10   4   5       24.39       18.05      5.51 o 
  -9   4   5        2.72        8.22      2.48 o 
  -8   4   5      140.77      135.24      5.77 o 
  -7   4   5        6.55        2.83      2.01 o 
  -6   4   5      206.56      186.58      6.02 o 
  -5   4   5       96.06      113.81      4.88 o 
  -4   4   5      112.69      106.75      3.73 o 
  -3   4   5       30.27       23.06      1.78 o 
  -2   4   5     1234.68     1236.75     10.12 o 
  -1   4   5       13.23       11.74      1.85 o 
   0   4   5      259.77      274.19      4.72 o 
   1   4   5       12.26       17.42      1.75 o 
   2   4   5      209.63      223.62      4.87 o 
   3   4   5      128.62      141.61      5.19 o 
   4   4   5       64.40       62.76      4.05 o 
   5   4   5       43.82       44.85      3.75 o 
   6   4   5       41.62       39.74      3.84 o 
   7   4   5       60.46       68.06      4.80 o 
   8   4   5       59.14       67.66      4.90 o 
   9   4   5       35.15       32.42      8.40 o 
  10   4   5      100.51      115.01      7.99 o 
 -11   5   5        1.48        0.04      2.40 o 
 -10   5   5        0.02       -1.91      2.04 o 
  -9   5   5       10.23        3.79      2.51 o 
  -8   5   5        7.32       10.91      2.86 o 
  -7   5   5       51.97       56.44      4.36 o 
  -6   5   5       16.52       19.16      2.98 o 
  -5   5   5      113.68      114.10      7.26 o 
  -4   5   5     1504.40     1489.53     16.87 o 
  -3   5   5      426.34      414.92      7.25 o 
  -2   5   5      786.85      789.51     11.79 o 
  -1   5   5      219.04      225.94      5.32 o 
   0   5   5        0.53       -0.46      1.36 o 
   1   5   5       18.89       22.59      2.43 o 
   2   5   5      252.67      243.57      6.90 o 
   3   5   5       32.91       30.19      3.35 o 
   4   5   5        6.81       10.03      2.61 o 
   5   5   5       46.48       47.66      4.13 o 
   6   5   5       12.37       10.52      2.97 o 
   7   5   5       73.89       83.45      5.52 o 
   8   5   5       66.94       75.51      6.65 o 
   9   5   5       53.54       55.62      6.65 o 
 -10   6   5        1.04        0.41      2.68 o 
  -9   6   5       18.23       18.26      3.52 o 
  -8   6   5        8.91       14.47      3.17 o 
  -7   6   5       46.63       45.22      4.74 o 
  -6   6   5        0.19        2.46      2.22 o 
  -5   6   5      117.41      124.83     10.80 o 
  -4   6   5      111.07      104.64      5.86 o 
  -3   6   5       32.98       30.16      3.40 o 
  -2   6   5       36.40       37.80      3.54 o 
  -1   6   5        2.25        1.77      1.89 o 
   0   6   5        5.98        5.49      2.45 o 
   1   6   5       68.05       75.83      4.57 o 
   2   6   5        0.49        1.37      2.22 o 
   3   6   5        6.35        3.70      2.35 o 
   4   6   5        1.05        3.91      2.48 o 
   5   6   5       12.48       14.44      3.18 o 
   6   6   5        1.79       -1.30      2.52 o 
   7   6   5       25.26       16.24      5.94 o 
   8   6   5        2.66       -2.12      4.10 o 
  -9   7   5        1.26       -1.84      2.66 o 
  -8   7   5       62.87       57.64      6.43 o 
  -7   7   5        3.01        5.07      2.60 o 
  -6   7   5       11.03       13.30      3.13 o 
  -5   7   5        0.37        0.22      2.05 o 
  -4   7   5      152.96      153.76      6.55 o 
  -3   7   5       59.08       60.10      4.60 o 
  -2   7   5       31.83       26.54      4.87 o 
  -1   7   5        0.00        3.24      3.22 o 
   0   7   5       26.15       21.66      3.78 o 
   1   7   5       11.15       12.87      2.83 o 
   2   7   5        5.98        9.63      3.35 o 
   3   7   5       32.57       32.36      3.98 o 
   4   7   5       12.63        4.51      2.78 o 
   5   7   5       26.59       26.96      9.71 o 
   6   7   5       12.50       10.99      4.14 o 
   7   7   5        1.71        5.31      3.99 o 
  -6   8   5        8.58       11.21      3.54 o 
  -5   8   5        7.34        0.47      3.00 o 
  -4   8   5       46.23       52.35      4.75 o 
  -3   8   5       10.78       12.82      4.38 o 
  -2   8   5        1.58       -1.08      3.04 o 
  -1   8   5        0.09        1.26      3.60 o 
   0   8   5       68.69       74.90     20.68 o 
   1   8   5       26.50       31.21      5.96 o 
   2   8   5        0.13       -0.54      4.96 o 
   3   8   5        0.83        1.99      2.84 o 
   4   8   5        1.30       -2.24      2.94 o 
 -14   0   6       19.76       27.14      8.96 o 
 -12   0   6      256.25      245.30     16.86 o 
 -10   0   6        9.57       12.26      3.90 o 
  -8   0   6       90.08       89.65      4.58 o 
  -6   0   6      361.40      358.44      8.22 o 
  -4   0   6     3866.49     3874.67     26.55 o 
  -2   0   6       23.23       21.09      1.56 o 
   0   0   6     3755.17     3711.85     24.53 o 
   2   0   6      135.59      150.91      5.20 o 
   4   0   6      874.53      876.24     11.45 o 
   6   0   6      450.29      459.83     11.63 o 
   8   0   6       82.49       97.21      7.72 o 
  10   0   6      115.27      137.80     14.49 o 
 -14   1   6       16.29       11.79      5.60 o 
 -13   1   6        3.64        1.37      2.85 o 
 -12   1   6        0.09       -1.77      3.19 o 
 -11   1   6      147.55      147.81      7.38 o 
 -10   1   6      205.91      206.59      7.37 o 
  -9   1   6     1164.32     1201.75     14.34 o 
  -8   1   6      197.01      189.60      4.55 o 
  -7   1   6       13.57       13.67      1.47 o 
  -6   1   6        3.92        4.46      1.04 o 
  -5   1   6        4.91        2.28      0.89 o 
  -4   1   6      423.20      391.17      4.12 o 
  -3   1   6      551.80      584.27      5.36 o 
  -2   1   6     1988.86     1996.95     11.99 o 
  -1   1   6       44.34       43.45      1.48 o 
   0   1   6        0.58       -1.28      0.85 o 
   1   1   6     1661.88     1702.19     12.23 o 
   2   1   6     2646.50     2644.79     16.81 o 
   3   1   6     1027.00     1085.40      8.34 o 
   4   1   6        2.32        1.90      1.09 o 
   5   1   6       27.45       36.01      2.18 o 
   6   1   6        1.94        1.41      1.78 o 
   7   1   6        2.70        0.16      2.30 o 
   8   1   6       10.84       15.04      3.07 o 
   9   1   6       27.77       32.55      5.87 o 
  10   1   6       16.92       16.22      5.39 o 
  11   1   6        3.43       10.51      8.56 o 
 -13   2   6        6.15       13.43      3.42 o 
 -12   2   6       14.53       11.55      2.62 o 
 -11   2   6       44.64       37.37      3.55 o 
 -10   2   6       68.74       70.92      5.02 o 
  -9   2   6       80.83       77.98      4.04 o 
  -8   2   6      378.61      367.63      7.22 o 
  -7   2   6      209.08      212.78      4.60 o 
  -6   2   6      333.45      336.20      5.86 o 
  -5   2   6       59.33       56.84      2.61 o 
  -4   2   6      248.91      259.31      4.73 o 
  -3   2   6      796.83      815.50     10.91 o 
  -2   2   6      339.77      323.81      4.10 o 
  -1   2   6        6.17        7.83      1.03 o 
   0   2   6      156.51      156.51      5.27 o 
   1   2   6     1123.67     1111.14     10.07 o 
   2   2   6     1927.71     1982.58     20.88 o 
   3   2   6       44.77       47.42      2.56 o 
   4   2   6       36.52       27.01      2.29 o 
   5   2   6      717.10      716.61      9.38 o 
   6   2   6       38.80       37.81      4.94 o 
   7   2   6      142.30      136.52      5.80 o 
   8   2   6      237.70      233.68      7.51 o 
   9   2   6        0.61       -2.26      2.43 o 
  10   2   6       14.02       11.74      3.95 o 
  11   2   6       51.15       58.47      6.44 o 
 -13   3   6        7.08       -0.96      2.51 o 
 -12   3   6       31.44       31.92      4.02 o 
 -11   3   6       12.61        8.53      3.69 o 
 -10   3   6       54.62       48.37      4.24 o 
  -9   3   6      221.09      214.26      7.00 o 
  -8   3   6       35.50       32.40      3.33 o 
  -7   3   6        3.71        2.23      1.88 o 
  -6   3   6      365.56      344.77      7.15 o 
  -5   3   6       70.15       79.78      3.58 o 
  -4   3   6        0.12       -0.92      1.13 o 
  -3   3   6     3761.85     3659.42     18.97 o 
  -2   3   6        0.54        0.42      0.98 o 
  -1   3   6      553.02      569.37      6.15 o 
   0   3   6        5.45        4.10      1.49 o 
   1   3   6      195.85      219.60      3.64 o 
   2   3   6      167.64      193.26      4.54 o 
   3   3   6       89.42       90.17      4.20 o 
   4   3   6      234.60      236.35      6.43 o 
   5   3   6      204.81      199.85      6.32 o 
   6   3   6      531.05      508.44     10.13 o 
   7   3   6       30.93       34.45      3.76 o 
   8   3   6        8.53        9.73      3.03 o 
   9   3   6       12.24       13.88      3.20 o 
  10   3   6        7.39        5.58      4.30 o 
 -12   4   6       15.99       20.80      5.02 o 
 -11   4   6       22.27       24.32      3.65 o 
 -10   4   6      118.07      115.83      6.15 o 
  -9   4   6      407.01      370.20      9.34 o 
  -8   4   6        3.29        3.59      2.82 o 
  -7   4   6       58.44       59.56      4.12 o 
  -6   4   6        0.84       -1.95      1.80 o 
  -5   4   6       66.63       76.33      4.13 o 
  -4   4   6       39.83       45.06      2.80 o 
  -3   4   6     1106.88     1113.27     11.39 o 
  -2   4   6      353.72      335.51      5.25 o 
  -1   4   6      241.17      253.63      4.60 o 
   0   4   6       27.51       27.72      1.96 o 
   1   4   6      404.05      404.63      6.86 o 
   2   4   6      167.18      176.57      4.74 o 
   3   4   6        0.88        2.51      2.03 o 
   4   4   6        3.03        1.82      2.17 o 
   5   4   6        7.48        5.98      2.37 o 
   6   4   6       50.58       44.91      4.11 o 
   7   4   6       10.97       10.66      2.85 o 
   8   4   6        2.71        3.80      2.76 o 
   9   4   6       82.86       95.26      6.09 o 
  10   4   6        0.62        1.30      3.69 o 
 -11   5   6        0.07        0.58      2.39 o 
 -10   5   6        1.10       -2.93      1.95 o 
  -9   5   6        2.23       -1.35      2.00 o 
  -8   5   6      162.32      158.67      6.73 o 
  -7   5   6        0.50       -1.40      1.97 o 
  -6   5   6      139.02      131.66      5.82 o 
  -5   5   6      468.61      461.30      9.68 o 
  -4   5   6       47.67       44.81      3.69 o 
  -3   5   6        0.25        0.18      1.66 o 
  -2   5   6      791.58      800.20     10.18 o 
  -1   5   6       23.73       25.09      2.19 o 
   0   5   6       57.61       66.22      4.56 o 
   1   5   6      185.32      186.61      5.22 o 
   2   5   6      162.49      163.28      5.92 o 
   3   5   6        6.45        7.15      2.35 o 
   4   5   6       91.99       95.45      5.21 o 
   5   5   6       14.39       10.09      2.77 o 
   6   5   6      136.04      138.15      6.51 o 
   7   5   6        5.90        5.91      2.70 o 
   8   5   6        0.36       -0.57      3.03 o 
   9   5   6        7.08       10.06      4.20 o 
 -10   6   6       11.38       21.16      3.74 o 
  -9   6   6        5.20        5.89      2.75 o 
  -8   6   6       97.46      102.97      6.12 o 
  -7   6   6        0.00        0.11      2.33 o 
  -6   6   6       23.95       24.21      3.28 o 
  -5   6   6       25.89       30.38      4.58 o 
  -4   6   6       84.86       81.26      4.84 o 
  -3   6   6      404.65      421.90      9.23 o 
  -2   6   6        1.85        1.87      1.96 o 
  -1   6   6      162.96      166.23      6.02 o 
   0   6   6        0.01        1.90      2.14 o 
   1   6   6       25.33       26.11      3.42 o 
   2   6   6        5.05        4.63      2.34 o 
   3   6   6       17.60       13.24      2.94 o 
   4   6   6        0.27        4.59      4.37 o 
   5   6   6        0.00       -1.06      2.60 o 
   6   6   6       12.10        4.28      3.10 o 
   7   6   6       14.10       11.48      4.10 o 
   8   6   6       17.82       13.07      5.69 o 
  -9   7   6        0.28        2.07      3.05 o 
  -8   7   6        4.83        6.99      3.08 o 
  -7   7   6       90.39       68.66      5.45 o 
  -6   7   6        2.93        0.33      2.47 o 
  -5   7   6       70.11       71.40      5.14 o 
  -4   7   6       21.49       21.74      3.33 o 
  -3   7   6      192.50      178.81      6.85 o 
  -2   7   6        2.98       -0.91      2.64 o 
  -1   7   6        5.65        1.74      3.54 o 
   0   7   6        1.59       -0.16      2.86 o 
   1   7   6       32.78       33.96      4.64 o 
   2   7   6        2.32        4.19      2.59 o 
   3   7   6       14.38       14.59      3.21 o 
   4   7   6       11.66       12.32      3.37 o 
   5   7   6        2.30        3.28      3.58 o 
   6   7   6        7.48        4.30      3.87 o 
  -6   8   6        3.07        0.93      2.71 o 
  -5   8   6       42.25       36.93      7.16 o 
  -4   8   6       30.16       25.93      5.43 o 
  -3   8   6       25.08       13.01      4.75 o 
  -2   8   6       39.83       34.32      6.22 o 
  -1   8   6       10.50       14.49      4.80 o 
   0   8   6       74.59       87.21      8.96 o 
   2   8   6        0.24        0.73      3.03 o 
   3   8   6        5.61        7.30      3.78 o 
   4   8   6        0.51        3.12      3.67 o 
 -13   0   7       44.36       63.23     11.33 o 
 -11   0   7      339.59      344.10     18.71 o 
  -9   0   7      111.32      118.47      7.16 o 
  -7   0   7        0.06       -0.56      1.98 o 
  -5   0   7     5116.58     5259.35     35.09 o 
  -3   0   7     1988.35     2035.82     14.73 o 
  -1   0   7       39.74       42.79      4.70 o 
   1   0   7       21.61       24.82      1.97 o 
   3   0   7        2.35        2.32      1.56 o 
   5   0   7       27.50       32.15      3.23 o 
   7   0   7      133.14      155.33      8.97 o 
   9   0   7       68.45       57.17     10.80 o 
  11   0   7        4.97        7.90      7.11 o 
 -14   1   7       10.64       12.94      4.30 o 
 -13   1   7       10.00        9.40      3.64 o 
 -12   1   7       32.82       39.30      4.30 o 
 -11   1   7        6.53        2.26      3.34 o 
 -10   1   7      255.02      266.48      6.78 o 
  -9   1   7     1756.47     1773.48     15.11 o 
  -8   1   7        7.54        8.15      1.71 o 
  -7   1   7        0.89        2.22      1.23 o 
  -6   1   7       20.94       16.87      1.41 o 
  -5   1   7        0.15        1.29      0.97 o 
  -4   1   7     2051.41     2135.99     12.69 o 
  -3   1   7      272.66      249.72      3.87 o 
  -2   1   7        0.02       -0.98      0.77 o 
  -1   1   7     1700.00     1609.85     14.69 o 
   0   1   7       92.03       91.40      2.81 o 
   1   1   7      606.48      620.50      7.18 o 
   2   1   7      338.14      367.89      5.75 o 
   3   1   7      334.91      370.32      6.02 o 
   4   1   7      346.23      335.34      6.13 o 
   5   1   7      192.89      177.20      4.87 o 
   6   1   7      559.24      587.72     16.06 o 
   7   1   7       58.20       64.30      5.51 o 
   8   1   7        7.00        3.44      2.92 o 
   9   1   7        3.94        5.33      3.33 o 
  10   1   7        4.03        0.68     11.99 o 
  11   1   7        1.90       -0.89      8.43 o 
 -13   2   7        8.71        3.61      4.37 o 
 -12   2   7        0.00       -1.80      2.13 o 
 -11   2   7        5.03        1.86      3.51 o 
 -10   2   7       44.45       53.56      3.84 o 
  -9   2   7      807.41      782.70     11.21 o 
  -8   2   7        0.24        1.27      1.57 o 
  -7   2   7       32.58       32.52      2.80 o 
  -6   2   7      940.75      948.04     10.69 o 
  -5   2   7        0.10       -0.39      1.11 o 
  -4   2   7       70.43       84.80      3.06 o 
  -3   2   7       35.71       45.38      1.86 o 
  -2   2   7       95.67       92.07      3.65 o 
  -1   2   7      218.82      234.73      3.63 o 
   0   2   7        4.12        5.61      1.39 o 
   1   2   7      338.88      355.52      5.75 o 
   2   2   7      210.28      249.17      5.08 o 
   3   2   7       14.06       16.67      2.44 o 
   4   2   7       77.04       84.00      3.56 o 
   5   2   7       74.19       83.32      3.79 o 
   6   2   7        0.15        2.78      2.43 o 
   7   2   7      143.03      129.99      5.94 o 
   8   2   7        8.79        6.11      2.73 o 
   9   2   7        4.08        0.62      4.14 o 
  10   2   7       37.81       44.67      8.60 o 
 -13   3   7        4.39        6.47      2.86 o 
 -12   3   7        2.17        1.26      3.48 o 
 -11   3   7       20.97       28.19      3.66 o 
 -10   3   7      139.74      134.03      7.92 o 
  -9   3   7       91.84       86.77      5.59 o 
  -8   3   7      733.39      711.01     11.78 o 
  -7   3   7       13.95        7.50      5.06 o 
  -6   3   7        6.19        5.63      2.00 o 
  -5   3   7       18.70       12.57      2.22 o 
  -4   3   7       55.59       62.94      2.98 o 
  -3   3   7        6.96        3.64      1.11 o 
  -2   3   7      212.92      216.76      3.90 o 
  -1   3   7        3.19        2.51      1.06 o 
   0   3   7      191.65      186.26      3.47 o 
   1   3   7      583.26      588.06      8.51 o 
   2   3   7      512.37      502.94      7.52 o 
   3   3   7      184.82      172.34      4.67 o 
   4   3   7      156.41      166.67      5.80 o 
   5   3   7       46.68       43.35      3.92 o 
   6   3   7        0.24        1.33      2.27 o 
   7   3   7       14.71       13.76      3.31 o 
   8   3   7        0.12       -3.33      2.25 o 
   9   3   7       15.35       16.34      3.48 o 
  10   3   7       25.80       12.02      4.25 o 
 -12   4   7        0.08       -3.22      2.14 o 
 -11   4   7        7.07        8.71      2.88 o 
 -10   4   7       25.34       30.30      3.96 o 
  -9   4   7       28.59       26.20      3.46 o 
  -8   4   7      677.94      639.14     11.80 o 
  -7   4   7        0.00        2.60      1.88 o 
  -6   4   7       25.16       30.29      4.03 o 
  -5   4   7       67.17       64.19      3.35 o 
  -4   4   7        7.78        7.92      1.89 o 
  -3   4   7      409.26      422.09      7.03 o 
  -2   4   7       22.18       20.35      2.93 o 
  -1   4   7      134.02      144.57      3.83 o 
   0   4   7      292.81      292.91      7.68 o 
   1   4   7       11.17       17.22      2.24 o 
   2   4   7       70.45       67.38      3.39 o 
   3   4   7      163.66      170.95      5.83 o 
   4   4   7       80.53       80.55      4.79 o 
   5   4   7       17.79       13.28      2.93 o 
   6   4   7       76.73       81.91      5.41 o 
   7   4   7        0.00        0.90      3.24 o 
   8   4   7        0.83        3.71      2.76 o 
   9   4   7        1.74       -3.69      2.46 o 
 -11   5   7        0.19       -3.24      2.16 o 
 -10   5   7        4.85        3.09      2.62 o 
  -9   5   7       17.34       14.87      3.22 o 
  -8   5   7        4.37        5.44      2.50 o 
  -7   5   7       16.42       16.88      3.62 o 
  -6   5   7       53.90       61.31      4.40 o 
  -5   5   7        4.01        2.27      2.10 o 
  -4   5   7       89.94       91.86      4.78 o 
  -3   5   7       16.96       14.55      2.35 o 
  -2   5   7        2.19        3.23      1.89 o 
  -1   5   7        8.81       11.44      2.56 o 
   0   5   7        5.92        7.69      2.08 o 
   1   5   7      168.71      170.88      5.94 o 
   2   5   7      116.47      115.84      6.31 o 
   3   5   7       36.99       33.64      3.71 o 
   4   5   7       72.51       73.71      4.84 o 
   5   5   7        6.49        7.36      3.05 o 
   6   5   7       11.60       12.16      3.25 o 
   7   5   7        0.03       -0.34      4.07 o 
   8   5   7        6.53        8.23      3.27 o 
 -10   6   7        9.07        6.35      2.85 o 
  -9   6   7       57.54       47.99      4.88 o 
  -8   6   7       85.64       95.39      7.68 o 
  -7   6   7       15.23       15.63      3.12 o 
  -6   6   7        3.22        4.40      2.37 o 
  -5   6   7        2.14        5.93      2.31 o 
  -4   6   7       24.04       24.15      4.19 o 
  -3   6   7       47.60       54.07      4.18 o 
  -2   6   7      286.71      289.56      9.32 o 
  -1   6   7        8.42        9.43      4.01 o 
   0   6   7        7.42        6.97      3.14 o 
   1   6   7      158.75      164.13      6.47 o 
   2   6   7       32.54       30.06      6.31 o 
   3   6   7       31.54       33.13      3.88 o 
   4   6   7       15.36       19.76      3.60 o 
   5   6   7       40.56       44.72      4.59 o 
   6   6   7       37.24       34.54      5.07 o 
   7   6   7       12.98       13.09      4.20 o 
  -8   7   7       20.87       13.33      3.34 o 
  -7   7   7        0.07        1.75      2.52 o 
  -6   7   7       32.45       34.07      4.32 o 
  -5   7   7      130.57      142.60      7.59 o 
  -4   7   7        1.20        1.73      3.01 o 
  -3   7   7       28.61       23.75      4.41 o 
  -2   7   7      119.39      114.69      8.81 o 
  -1   7   7        1.91       -1.17      4.22 o 
   0   7   7       37.22       50.06      5.31 o 
   1   7   7        9.08       10.00      3.74 o 
   2   7   7       75.27       76.70      6.49 o 
   3   7   7        3.19        3.29      2.82 o 
   4   7   7        1.59        0.49      2.82 o 
   5   7   7       24.96       24.74      4.12 o 
  -6   8   7       16.78       16.35      4.53 o 
  -5   8   7        6.16        2.94      3.18 o 
  -4   8   7        4.90        1.92      3.00 o 
  -3   8   7       45.78       48.52     13.70 o 
  -2   8   7        7.60        3.78      4.35 o 
  -1   8   7        2.44        3.78      5.53 o 
   0   8   7        7.37        7.77      4.65 o 
   1   8   7        6.47        5.30      3.45 o 
   2   8   7       98.89      110.94     23.19 o 
   3   8   7        0.94        0.76      3.70 o 
 -14   0   8        3.74        2.37      6.32 o 
 -12   0   8       17.89        9.49      6.32 o 
 -10   0   8       38.02       33.27      4.93 o 
  -8   0   8      267.56      277.85     12.08 o 
  -6   0   8       92.39      109.50      4.33 o 
  -4   0   8        8.00       13.84      1.67 o 
  -2   0   8      547.44      534.11      8.03 o 
   0   0   8       12.58       22.41      2.42 o 
   2   0   8      206.88      227.02      5.40 o 
   4   0   8        5.41        9.42      2.72 o 
   6   0   8       33.09       33.66      6.59 o 
   8   0   8      103.60      113.89      8.36 o 
  10   0   8        3.10        2.11      6.32 o 
 -14   1   8        0.28       -2.22      3.08 o 
 -13   1   8       62.83       69.03      8.45 o 
 -12   1   8      113.22      122.03      8.02 o 
 -11   1   8      246.18      258.43     10.41 o 
 -10   1   8       27.19       31.76      3.57 o 
  -9   1   8     1066.35     1074.52     11.56 o 
  -8   1   8      396.55      389.65      9.40 o 
  -7   1   8       20.54       20.57      1.99 o 
  -6   1   8       87.03       92.83      2.61 o 
  -5   1   8      282.28      305.52      4.46 o 
  -4   1   8     2772.82     2876.02     16.09 o 
  -3   1   8      131.88      143.06      3.06 o 
  -2   1   8      261.15      249.12      3.47 o 
  -1   1   8       91.64       97.35      2.51 o 
   0   1   8        2.33        4.70      1.34 o 
   1   1   8       80.80      100.13      3.23 o 
   2   1   8       69.91       71.32      2.97 o 
   3   1   8       19.82       26.65      2.30 o 
   4   1   8      108.21      104.99      4.89 o 
   5   1   8       10.98        8.41      2.11 o 
   6   1   8     1387.95     1459.58     17.55 o 
   7   1   8     1389.27     1389.19     21.29 o 
   8   1   8      125.19      109.25      9.09 o 
   9   1   8        2.18        0.32      2.95 o 
  10   1   8       13.15       18.46      5.95 o 
 -13   2   8       29.36       23.02      4.45 o 
 -12   2   8       40.09       46.63      4.60 o 
 -11   2   8       43.62       43.32      3.75 o 
 -10   2   8       21.23       15.27      2.51 o 
  -9   2   8       71.54       78.57      4.62 o 
  -8   2   8      122.02      115.69      4.31 o 
  -7   2   8        2.00        1.10      1.77 o 
  -6   2   8        8.62        8.29      1.74 o 
  -5   2   8      181.49      182.71      4.48 o 
  -4   2   8       25.65       20.99      1.41 o 
  -3   2   8        1.67        3.51      1.53 o 
  -2   2   8      895.03      867.73      8.92 o 
  -1   2   8       14.26       18.87      1.40 o 
   0   2   8      318.73      311.83      5.51 o 
   1   2   8       32.22       48.82      3.42 o 
   2   2   8      216.02      209.05      4.87 o 
   3   2   8        0.96        0.45      1.52 o 
   4   2   8        0.76       -0.44      1.54 o 
   5   2   8      148.22      146.97      5.65 o 
   6   2   8      839.59      864.23     13.46 o 
   7   2   8      138.34      136.25      6.15 o 
   8   2   8        0.33       -1.89      3.67 o 
   9   2   8       38.68       37.68      5.33 o 
  10   2   8       19.60       30.56      5.37 o 
 -13   3   8       14.15       15.97      4.06 o 
 -12   3   8       57.16       53.08      4.99 o 
 -11   3   8       24.01       33.88      4.07 o 
 -10   3   8        0.72       -1.27      1.85 o 
  -9   3   8        7.83        2.76      2.04 o 
  -8   3   8        2.48        0.66      1.94 o 
  -7   3   8       29.72       28.61      3.14 o 
  -6   3   8       52.33       51.94      3.02 o 
  -5   3   8      208.45      219.34      5.21 o 
  -4   3   8      247.92      277.57      5.64 o 
  -3   3   8      245.28      271.67      5.40 o 
  -2   3   8        3.49        1.30      1.05 o 
  -1   3   8       93.31       86.67      2.67 o 
   0   3   8      232.71      225.85      5.91 o 
   1   3   8       60.34       57.77      3.05 o 
   2   3   8        6.26        7.14      1.89 o 
   3   3   8        2.67        1.99      1.64 o 
   4   3   8       42.44       47.78      5.59 o 
   5   3   8      168.67      176.58      6.43 o 
   6   3   8      425.29      444.31     10.08 o 
   7   3   8       61.34       62.98      5.93 o 
   8   3   8       24.81       24.60      3.84 o 
   9   3   8        0.45        0.37      3.17 o 
 -12   4   8        0.14        0.43      2.78 o 
 -11   4   8        0.01       -2.77      1.85 o 
 -10   4   8        1.40        8.01      2.76 o 
  -9   4   8       30.46       28.45      3.54 o 
  -8   4   8       88.13       89.09      5.14 o 
  -7   4   8       69.12       66.15      4.38 o 
  -6   4   8       50.62       52.68      3.93 o 
  -5   4   8       48.59       46.30      3.06 o 
  -4   4   8      273.79      281.14      6.09 o 
  -3   4   8        2.72        6.10      1.81 o 
  -2   4   8       66.36       69.52      3.70 o 
  -1   4   8       11.15       13.54      2.51 o 
   0   4   8      304.02      312.09      6.43 o 
   1   4   8       36.02       34.92      2.87 o 
   2   4   8       52.77       52.03      3.25 o 
   3   4   8       17.88       17.54      4.07 o 
   4   4   8       78.37       84.70      4.97 o 
   5   4   8       41.06       45.12      4.14 o 
   6   4   8      203.37      211.02      9.25 o 
   7   4   8        1.49        2.78      2.52 o 
   8   4   8        2.72        2.81      3.12 o 
   9   4   8        6.63        3.73      3.07 o 
 -11   5   8        9.76        9.46      3.05 o 
 -10   5   8        8.03        8.03      2.82 o 
  -9   5   8        7.67       13.32      3.11 o 
  -8   5   8        8.82        7.13      2.82 o 
  -7   5   8       75.10       71.55      4.79 o 
  -6   5   8       21.74       25.65      4.53 o 
  -5   5   8       63.11       70.02      4.47 o 
  -4   5   8      121.55      124.90      5.33 o 
  -3   5   8      127.96      120.32      4.56 o 
  -2   5   8        4.03        7.33      2.32 o 
  -1   5   8        7.20       12.26      2.64 o 
   0   5   8      240.10      255.08      6.27 o 
   1   5   8      283.04      290.12      7.79 o 
   2   5   8       10.03        9.71      2.71 o 
   3   5   8       45.34       55.98      7.26 o 
   4   5   8       23.16       18.03      3.31 o 
   5   5   8        8.49        8.65      2.90 o 
   6   5   8       14.09       15.61      4.55 o 
   7   5   8       10.88       10.30      3.19 o 
   8   5   8        0.54        6.99      3.54 o 
 -10   6   8        1.29        6.40      2.90 o 
  -9   6   8        2.50        5.96      2.79 o 
  -8   6   8       10.01        8.79      3.09 o 
  -7   6   8       31.90       40.37      4.32 o 
  -6   6   8      142.09      141.91      8.78 o 
  -5   6   8       19.76       20.64      3.19 o 
  -4   6   8      326.92      322.92     11.64 o 
  -3   6   8       32.41       23.69      4.04 o 
  -2   6   8        0.63        5.54      2.65 o 
  -1   6   8      304.17      339.20     11.14 o 
   0   6   8       84.05       73.93      5.78 o 
   1   6   8        1.40        4.66      3.00 o 
   2   6   8        0.41       -0.62      2.35 o 
   3   6   8       76.43       81.21      5.39 o 
   4   6   8       33.41       29.47      4.07 o 
   5   6   8        7.59        7.65      3.09 o 
   6   6   8        5.16        1.34      2.95 o 
   7   6   8        6.69       10.42      3.62 o 
  -8   7   8        9.85        4.00      4.43 o 
  -7   7   8        2.65        4.18      2.78 o 
  -6   7   8       28.01       28.76      3.94 o 
  -5   7   8       56.50       60.56      6.13 o 
  -4   7   8        7.77        6.39      3.23 o 
  -3   7   8       73.50       59.03      5.75 o 
  -2   7   8       42.67       48.66      6.78 o 
  -1   7   8      145.74      150.43     12.25 o 
   0   7   8      197.54      211.58     15.34 o 
   1   7   8      110.55      111.01     10.08 o 
   2   7   8       15.01       13.64      4.08 o 
   3   7   8        6.43       11.66      3.51 o 
   4   7   8       13.51        4.75      3.54 o 
   5   7   8        2.55        5.28      3.26 o 
  -5   8   8       76.84       62.17      8.20 o 
  -4   8   8        0.00        4.67      3.26 o 
  -3   8   8       29.28       32.92      6.33 o 
  -2   8   8        4.92        5.53      4.61 o 
  -1   8   8        0.72        1.52      7.51 o 
   0   8   8       50.98       45.12      7.17 o 
   1   8   8       14.60       16.35      4.72 o 
   2   8   8       12.95       14.52      4.53 o 
 -13   0   9       28.17       30.30      8.43 o 
 -11   0   9      379.29      373.31     13.21 o 
  -9   0   9     1629.82     1643.94     30.70 o 
  -7   0   9       74.65       72.92      4.64 o 
  -5   0   9      213.21      193.01      4.84 o 
  -3   0   9      128.10      133.05      4.41 o 
  -1   0   9      165.88      176.73      4.82 o 
   1   0   9     7152.44     7606.97     84.82 o 
   3   0   9      228.58      188.48     12.52 o 
   5   0   9        2.32        0.79      2.98 o 
   7   0   9      121.05      129.71      8.63 o 
   9   0   9       12.81       25.29      9.22 o 
 -14   1   9        0.84        1.90      3.32 o 
 -13   1   9        5.52        6.75      3.24 o 
 -12   1   9       20.08       14.22      3.09 o 
 -11   1   9      178.02      182.44      7.04 o 
 -10   1   9        0.01        4.23      2.23 o 
  -9   1   9        1.33       -0.91      1.61 o 
  -8   1   9       66.04       66.04      3.22 o 
  -7   1   9       35.07       35.93      2.52 o 
  -6   1   9        0.03        0.09      1.20 o 
  -5   1   9      371.85      365.38      5.13 o 
  -4   1   9     2148.87     2207.50     14.95 o 
  -3   1   9      641.80      710.07      6.46 o 
  -2   1   9        1.16        2.47      1.02 o 
  -1   1   9       23.62       34.66      1.82 o 
   0   1   9      173.59      157.88      4.00 o 
   1   1   9      967.60      933.46      9.85 o 
   2   1   9      182.99      185.48      4.62 o 
   3   1   9       26.33       30.82      2.46 o 
   4   1   9        1.74       -0.37      1.63 o 
   5   1   9      130.88      129.74      6.43 o 
   6   1   9       80.60       78.19      9.05 o 
   7   1   9        5.51        7.48      3.28 o 
   8   1   9       81.83       97.21      7.04 o 
   9   1   9        7.96        9.50      3.79 o 
  10   1   9        0.17        3.55      4.83 o 
 -13   2   9       12.75       15.26      3.49 o 
 -12   2   9       33.49       32.98      4.26 o 
 -11   2   9        7.33        4.08      2.47 o 
 -10   2   9      543.78      567.33     10.16 o 
  -9   2   9       18.61       19.03      3.22 o 
  -8   2   9        1.07        0.97      1.54 o 
  -7   2   9      429.42      443.58      7.66 o 
  -6   2   9       11.56        7.47      1.75 o 
  -5   2   9      277.24      264.08      6.00 o 
  -4   2   9      112.97      123.82      3.82 o 
  -3   2   9       36.86       49.51      2.17 o 
  -2   2   9        7.22        6.57      1.32 o 
  -1   2   9      259.06      247.87      4.29 o 
   0   2   9      941.34      987.19     10.49 o 
   1   2   9      231.08      243.36      5.32 o 
   2   2   9       19.59       24.17      3.34 o 
   3   2   9      265.57      264.46      5.95 o 
   4   2   9      137.00      128.75      4.61 o 
   5   2   9      139.81      135.05      7.23 o 
   6   2   9       35.97       31.79      4.74 o 
   7   2   9       56.41       57.84      7.11 o 
   8   2   9        0.05        1.19      2.77 o 
   9   2   9        0.02        0.09      3.62 o 
 -13   3   9        6.70       12.01      3.76 o 
 -12   3   9       12.69       13.56      4.30 o 
 -11   3   9        0.46       -1.83      2.10 o 
 -10   3   9       49.06       54.55      4.47 o 
  -9   3   9       53.73       45.83      4.01 o 
  -8   3   9      129.24      130.93      5.55 o 
  -7   3   9       33.30       28.63      3.24 o 
  -6   3   9        1.12        3.96      1.67 o 
  -5   3   9        3.82        3.48      1.71 o 
  -4   3   9      209.03      210.85      5.72 o 
  -3   3   9      207.97      226.03      5.10 o 
  -2   3   9       39.19       37.36      2.88 o 
  -1   3   9       46.73       54.70      3.01 o 
   0   3   9      754.51      750.71      9.50 o 
   1   3   9        3.62        6.62      1.89 o 
   2   3   9        5.66       10.79      2.12 o 
   3   3   9        1.45        2.94      1.78 o 
   4   3   9       15.32       13.62      3.08 o 
   5   3   9       84.24       85.57      5.07 o 
   6   3   9       72.40       77.85      5.10 o 
   7   3   9        0.18       -0.22      2.55 o 
   8   3   9        0.15       -1.91      2.73 o 
   9   3   9       24.09       23.32      4.71 o 
 -12   4   9        0.59        0.95      2.56 o 
 -11   4   9        4.01        4.66      2.68 o 
 -10   4   9        6.94       10.29      2.82 o 
  -9   4   9       32.74       38.16      3.97 o 
  -8   4   9       70.97       62.33      4.53 o 
  -7   4   9       10.44       11.63      4.68 o 
  -6   4   9       20.83       21.76      3.10 o 
  -5   4   9       79.35       87.80      3.96 o 
  -4   4   9      183.86      201.41      6.63 o 
  -3   4   9      137.56      139.60      5.42 o 
  -2   4   9       59.26       60.77      3.98 o 
  -1   4   9        3.87        1.19      2.12 o 
   0   4   9       29.76       29.08      3.15 o 
   1   4   9       89.94       93.40      4.13 o 
   2   4   9       14.45       16.03      2.51 o 
   3   4   9      159.41      162.70      6.25 o 
   4   4   9       26.24       24.44      4.20 o 
   5   4   9       14.63       11.64      4.03 o 
   6   4   9      261.49      259.51      8.44 o 
   7   4   9       56.14       61.94      5.25 o 
   8   4   9        3.13        6.12      3.10 o 
 -11   5   9        9.11        9.68      3.78 o 
 -10   5   9        0.11        0.63      2.32 o 
  -9   5   9        0.25        3.92      2.46 o 
  -8   5   9       12.33       13.05      2.96 o 
  -7   5   9       15.72       13.75      3.42 o 
  -6   5   9       50.30       51.97      4.68 o 
  -5   5   9      196.10      190.33      6.51 o 
  -4   5   9       31.63       32.97      4.07 o 
  -3   5   9      111.79      120.12      5.55 o 
  -2   5   9       43.95       49.67      4.11 o 
  -1   5   9       25.03       24.51      3.38 o 
   0   5   9       41.93       44.49      3.37 o 
   1   5   9        9.97       10.54      2.77 o 
   2   5   9        5.70        1.89      2.37 o 
   3   5   9        0.29        3.40      2.47 o 
   4   5   9       17.27       12.40      3.17 o 
   5   5   9       43.40       43.78      4.56 o 
   6   5   9        1.20        0.82      2.69 o 
   7   5   9        6.08       10.51      3.26 o 
 -10   6   9       14.76       23.86      4.12 o 
  -9   6   9        8.40        6.95      3.08 o 
  -8   6   9        4.95        4.50      2.66 o 
  -7   6   9       93.34       89.58      5.71 o 
  -6   6   9        4.64        2.55      2.35 o 
  -5   6   9      144.82      152.11      8.01 o 
  -4   6   9        0.77        1.34      2.46 o 
  -3   6   9      104.64      101.91      6.60 o 
  -2   6   9       75.04       68.80      7.35 o 
  -1   6   9       91.62      107.65      5.77 o 
   0   6   9      414.01      426.72     12.00 o 
   1   6   9        3.38        1.82      2.97 o 
   2   6   9        7.52        6.47      2.86 o 
   3   6   9       16.84       12.86      3.39 o 
   4   6   9        5.87        5.98      3.42 o 
   5   6   9       22.93       31.45      4.54 o 
   6   6   9        2.63       -0.82      3.01 o 
  -8   7   9        1.04        4.76      2.98 o 
  -7   7   9        8.66       14.29      4.34 o 
  -6   7   9        6.46        1.15      3.17 o 
  -5   7   9        2.88       -0.24      2.93 o 
  -4   7   9        0.65        1.77      4.86 o 
  -3   7   9       49.54       47.14      5.54 o 
  -2   7   9       56.04       33.91      6.24 o 
  -1   7   9        1.39        5.26      3.52 o 
   0   7   9       13.56        8.58      3.73 o 
   1   7   9      184.09      171.71      8.87 o 
   2   7   9        0.34       -3.04      2.90 o 
   3   7   9        6.82        6.35      3.94 o 
   4   7   9        8.27       13.34      3.86 o 
  -4   8   9       94.02       77.27      8.92 o 
  -3   8   9        2.52       -0.72      4.09 o 
  -2   8   9        1.68        3.69      4.74 o 
  -1   8   9        7.15        9.49      4.66 o 
   0   8   9        4.79       -1.56      5.27 o 
   1   8   9       24.91       28.26      6.19 o 
 -12   0  10       11.53        8.96      5.01 o 
 -10   0  10     1493.59     1570.41     27.01 o 
  -8   0  10       77.30       83.47      5.21 o 
  -6   0  10      343.55      366.70      6.93 o 
  -4   0  10      505.82      576.46      9.51 o 
  -2   0  10       80.96       78.10      5.06 o 
   0   0  10        2.00        2.53      1.62 o 
   2   0  10       71.35       61.21      7.11 o 
   4   0  10       14.98       23.42      5.93 o 
   6   0  10      257.95      233.40     19.23 o 
   8   0  10      149.73      163.09     15.81 o 
 -13   1  10        9.16        8.78      5.44 o 
 -12   1  10        2.67       -1.53      1.93 o 
 -11   1  10       88.80       93.34      8.61 o 
 -10   1  10      143.16      145.00      5.65 o 
  -9   1  10      203.18      193.18      5.89 o 
  -8   1  10       85.53       89.87      3.64 o 
  -7   1  10      216.22      228.51      5.13 o 
  -6   1  10        0.05        0.09      1.65 o 
  -5   1  10      109.85      117.85      3.98 o 
  -4   1  10       35.08       43.78      2.02 o 
  -3   1  10       82.70       76.39      2.46 o 
  -2   1  10      566.76      565.05      6.50 o 
  -1   1  10        0.00       -1.42      1.03 o 
   0   1  10       95.53       88.01      4.98 o 
   1   1  10        1.91        2.71      1.52 o 
   2   1  10      271.51      277.35      5.80 o 
   3   1  10       27.86       29.26      3.19 o 
   4   1  10       13.09       12.91      2.69 o 
   5   1  10      232.29      245.13      7.42 o 
   6   1  10        2.10        1.44      2.13 o 
   7   1  10       42.56       40.10      5.04 o 
   8   1  10       16.76       14.15      5.69 o 
   9   1  10       21.65       29.49      6.85 o 
 -13   2  10        5.35        3.78      3.71 o 
 -12   2  10       19.22       19.78      3.61 o 
 -11   2  10      290.55      305.09     10.29 o 
 -10   2  10        4.19        7.60      2.41 o 
  -9   2  10      766.43      799.58     12.88 o 
  -8   2  10       69.33       74.16      4.04 o 
  -7   2  10      372.98      385.85      7.25 o 
  -6   2  10       22.28       20.62      2.35 o 
  -5   2  10        0.54        1.46      1.48 o 
  -4   2  10      252.39      266.36      5.51 o 
  -3   2  10      216.22      217.78      4.23 o 
  -2   2  10      173.23      180.03      3.41 o 
  -1   2  10        3.12        4.27      1.58 o 
   0   2  10       77.80       84.66      5.39 o 
   1   2  10      130.59      154.43      7.11 o 
   2   2  10       59.73       58.20      3.26 o 
   3   2  10       12.46       24.23      2.62 o 
   4   2  10        0.62       -0.46      1.71 o 
   5   2  10       11.75        9.65      3.23 o 
   6   2  10        9.22       10.81      3.49 o 
   7   2  10       17.01       24.42      5.88 o 
   8   2  10        4.96        8.13      3.57 o 
   9   2  10        7.94       18.61      4.56 o 
 -13   3  10       23.90       38.76      5.46 o 
 -12   3  10       17.52       14.57      3.84 o 
 -11   3  10      149.57      160.63      7.05 o 
 -10   3  10       53.57       58.32      5.13 o 
  -9   3  10      127.11      120.09      5.73 o 
  -8   3  10      157.21      161.32      8.12 o 
  -7   3  10       45.84       47.27      3.30 o 
  -6   3  10      129.25      131.31      4.58 o 
  -5   3  10       41.50       55.72      3.76 o 
  -4   3  10        1.48        3.50      1.66 o 
  -3   3  10      284.28      287.61      7.07 o 
  -2   3  10       13.08       16.57      2.12 o 
  -1   3  10        1.27        2.48      1.73 o 
   0   3  10       16.74       13.96      2.22 o 
   1   3  10      301.66      320.00      6.70 o 
   2   3  10       26.70       33.43      2.91 o 
   3   3  10        0.00       -1.97      1.62 o 
   4   3  10      309.14      291.84      7.96 o 
   5   3  10      117.86      121.11      5.88 o 
   6   3  10      111.20      107.21      7.19 o 
   7   3  10        2.48        5.56      3.45 o 
   8   3  10        7.99       -2.08      3.92 o 
 -12   4  10       23.61       18.07      3.77 o 
 -11   4  10        0.05        3.60      2.54 o 
 -10   4  10       93.43       76.31      6.40 o 
  -9   4  10       69.98       64.97      4.87 o 
  -8   4  10        3.21        2.78      2.89 o 
  -7   4  10       12.47       17.04      2.88 o 
  -6   4  10        4.63        2.49      2.07 o 
  -5   4  10        0.08       -0.41      1.66 o 
  -4   4  10       51.66       55.08      4.03 o 
  -3   4  10        2.22        1.55      2.17 o 
  -2   4  10       15.30        6.96      3.24 o 
  -1   4  10      352.56      336.27      8.03 o 
   0   4  10        0.87       -1.11      1.74 o 
   1   4  10        0.20        2.94      1.92 o 
   2   4  10      123.27      113.00      5.40 o 
   3   4  10       84.25       81.53      6.08 o 
   4   4  10        7.93        8.14      2.65 o 
   5   4  10       75.71       78.80      6.20 o 
   6   4  10       57.91       56.44      4.95 o 
   7   4  10        5.59        6.91      3.75 o 
   8   4  10        0.02        0.49      3.40 o 
 -11   5  10       11.08       10.81      4.87 o 
 -10   5  10        4.65        5.78      2.64 o 
  -9   5  10        7.26       11.17      3.10 o 
  -8   5  10       47.02       44.81      4.98 o 
  -7   5  10        4.49        4.13      2.44 o 
  -6   5  10      106.92      106.53     14.38 o 
  -5   5  10      169.66      166.84     11.81 o 
  -4   5  10        0.18       -2.97      1.98 o 
  -3   5  10       43.05       53.92      4.31 o 
  -2   5  10       20.47       17.24      3.08 o 
  -1   5  10        6.91        5.44      2.57 o 
   0   5  10      102.64      102.19      5.37 o 
   1   5  10      333.96      340.22      8.80 o 
   2   5  10        9.48        5.78      2.50 o 
   3   5  10      209.71      216.01      8.05 o 
   4   5  10      111.83      106.22      6.06 o 
   5   5  10       59.34       63.46      5.35 o 
   6   5  10       44.18       40.44      4.73 o 
   7   5  10        0.50       -2.53      2.64 o 
 -10   6  10        1.28        0.76      2.95 o 
  -9   6  10       29.22       28.32      6.35 o 
  -8   6  10       13.24       15.18      3.35 o 
  -7   6  10       56.42       51.36      5.80 o 
  -6   6  10        3.30        0.20      2.73 o 
  -5   6  10      104.09       94.94     10.45 o 
  -4   6  10        5.07       -0.40      2.86 o 
  -3   6  10        0.71        0.44      2.70 o 
  -2   6  10        1.36        0.66      2.38 o 
  -1   6  10        3.79        1.52      3.12 o 
   0   6  10       39.60       46.95      5.37 o 
   1   6  10       54.70       60.68      5.86 o 
   2   6  10      165.02      167.72      8.58 o 
   3   6  10        6.32        5.44      3.04 o 
   4   6  10        9.62       13.33      4.10 o 
   5   6  10        5.62        0.03      3.06 o 
  -7   7  10        5.62        8.36      3.85 o 
  -6   7  10        2.59        0.01      3.48 o 
  -5   7  10       12.27       16.17      4.04 o 
  -4   7  10        0.03        1.01      4.05 o 
  -3   7  10        0.06        2.74      3.56 o 
  -2   7  10        0.15        2.37      3.73 o 
  -1   7  10        0.74        1.36      3.34 o 
   0   7  10        0.13        8.02      3.74 o 
   1   7  10       47.97       42.60      5.77 o 
   2   7  10        2.20        1.42      3.67 o 
   3   7  10        2.32       -3.05      3.39 o 
  -3   8  10        8.75        2.95      4.46 o 
  -2   8  10        1.72       -1.27      4.38 o 
  -1   8  10        0.62       -4.24      4.05 o 
 -13   0  11       60.80       58.67     16.07 o 
 -11   0  11      220.69      253.38     14.14 o 
  -9   0  11      317.74      332.03      9.93 o 
  -7   0  11       10.83        9.40      2.70 o 
  -5   0  11        0.38        2.20      1.60 o 
  -3   0  11      757.02      750.80     13.01 o 
  -1   0  11        1.52        1.19      1.86 o 
   1   0  11      401.89      438.70     12.48 o 
   3   0  11        9.50       13.36      3.71 o 
   5   0  11      101.82      102.72      7.84 o 
   7   0  11      118.54      100.22      8.46 o 
   9   0  11       24.55       21.34      8.69 o 
 -13   1  11       24.62       31.22      4.30 o 
 -12   1  11       24.62       18.72      3.53 o 
 -11   1  11        1.19       -2.28      2.10 o 
 -10   1  11       83.67       84.48      5.75 o 
  -9   1  11       11.07        7.79      3.57 o 
  -8   1  11       61.79       63.51      3.32 o 
  -7   1  11        0.19        0.02      1.43 o 
  -6   1  11        6.06        3.55      1.59 o 
  -5   1  11      187.12      188.53      4.73 o 
  -4   1  11      166.00      166.83      3.59 o 
  -3   1  11       17.38       13.87      1.69 o 
  -2   1  11        8.38        7.30      1.52 o 
  -1   1  11       84.93       85.34      3.51 o 
   0   1  11       22.46       19.46      2.19 o 
   1   1  11       34.87       29.42      2.54 o 
   2   1  11       64.98       74.62      4.79 o 
   3   1  11        9.48        5.78      2.22 o 
   4   1  11      272.53      290.19      8.01 o 
   5   1  11      353.86      355.75     10.31 o 
   6   1  11       87.46       84.54      6.41 o 
   7   1  11       18.54       18.64      3.95 o 
   8   1  11        0.06       -0.97      2.97 o 
   9   1  11        0.71       -5.01      6.19 o 
 -13   2  11        5.45        5.53      3.50 o 
 -12   2  11        7.82        5.09      3.11 o 
 -11   2  11        0.00       -0.79      5.28 o 
 -10   2  11       94.06      107.56      6.71 o 
  -9   2  11      328.10      308.65      8.19 o 
  -8   2  11        0.54       -0.82      1.59 o 
  -7   2  11       37.51       41.82      3.10 o 
  -6   2  11       56.99       53.32      3.23 o 
  -5   2  11       27.98       32.38      2.66 o 
  -4   2  11        0.32        0.37      1.50 o 
  -3   2  11      263.90      272.86      5.25 o 
  -2   2  11      563.75      538.45      8.12 o 
  -1   2  11      544.72      543.68      8.18 o 
   0   2  11        7.02        6.90      2.58 o 
   1   2  11       82.78       78.00      4.16 o 
   2   2  11        3.28        2.67      1.73 o 
   3   2  11       15.91       14.34      2.28 o 
   4   2  11        0.18       -0.31      2.10 o 
   5   2  11        0.00       -3.41      2.27 o 
   6   2  11      166.38      165.65      8.47 o 
   7   2  11        0.13        1.25      2.96 o 
   8   2  11       24.25       32.71      5.40 o 
 -12   3  11       13.51       14.14      4.82 o 
 -11   3  11       12.63       17.79      3.27 o 
 -10   3  11       52.38       56.83      4.64 o 
  -9   3  11      254.42      263.70      7.93 o 
  -8   3  11        6.24        6.53      2.28 o 
  -7   3  11       27.68       21.46      2.71 o 
  -6   3  11       75.43       85.07      4.00 o 
  -5   3  11      649.62      605.10      9.14 o 
  -4   3  11      166.05      158.24      6.24 o 
  -3   3  11      206.08      195.76      6.25 o 
  -2   3  11       75.97       75.32      4.38 o 
  -1   3  11       18.19       22.88      3.39 o 
   0   3  11      139.64      142.28      4.90 o 
   1   3  11       13.44       10.28      2.24 o 
   2   3  11        0.76       -0.51      1.73 o 
   3   3  11      150.87      149.82      8.86 o 
   4   3  11      308.87      326.29      8.63 o 
   5   3  11        0.85       -1.76      2.74 o 
   6   3  11      207.00      188.72      9.23 o 
   7   3  11       16.98       16.41      4.22 o 
   8   3  11        5.58        5.87      3.63 o 
 -12   4  11        0.04        0.46      2.57 o 
 -11   4  11        0.65       -0.31      2.39 o 
 -10   4  11        0.80       -1.25      2.19 o 
  -9   4  11        3.09       -2.00      2.59 o 
  -8   4  11       10.83        8.13      2.48 o 
  -7   4  11      238.16      215.28      7.08 o 
  -6   4  11        1.17        1.98      1.80 o 
  -5   4  11       77.00       81.38      4.78 o 
  -4   4  11       44.88       44.92      3.92 o 
  -3   4  11      125.22      132.97      8.61 o 
  -2   4  11     1903.09     1888.07     20.30 o 
  -1   4  11        0.59       -1.47      2.25 o 
   0   4  11      182.60      194.36      5.71 o 
   1   4  11      137.61      139.00      5.20 o 
   2   4  11        2.92        4.01      2.41 o 
   3   4  11        2.32        1.95      2.28 o 
   4   4  11      119.31      122.84      6.23 o 
   5   4  11       84.49       95.85      5.88 o 
   6   4  11        7.17        5.28      3.45 o 
   7   4  11       21.69       20.29      4.88 o 
 -11   5  11        7.49        9.47      3.30 o 
 -10   5  11       29.65       31.78      4.60 o 
  -9   5  11        1.82       -1.20      3.73 o 
  -8   5  11        1.32        2.39      2.11 o 
  -7   5  11       13.62       14.40      2.93 o 
  -6   5  11        0.08       -2.61      2.58 o 
  -5   5  11       21.60       23.54      4.09 o 
  -4   5  11        0.02       -2.99      1.99 o 
  -3   5  11       13.54       13.13      3.69 o 
  -2   5  11       26.56       22.03      3.28 o 
  -1   5  11      296.20      308.78      9.62 o 
   0   5  11      174.60      170.94      6.66 o 
   1   5  11        7.46        2.48      2.53 o 
   2   5  11      263.13      285.89      8.68 o 
   3   5  11        1.40        0.74      2.45 o 
   4   5  11        3.40        3.68      2.81 o 
   5   5  11       78.05       81.72      6.03 o 
   6   5  11        9.20        6.34      3.32 o 
  -9   6  11        0.08        0.17      2.62 o 
  -8   6  11        0.90        2.74      3.13 o 
  -7   6  11       26.67       33.56      5.13 o 
  -6   6  11        5.56        7.93      3.52 o 
  -5   6  11       20.28       16.16      4.00 o 
  -4   6  11        0.60       -1.58      2.56 o 
  -3   6  11      159.17      159.76      7.07 o 
  -2   6  11        0.03       -1.65      2.42 o 
  -1   6  11      252.92      259.50      9.89 o 
   0   6  11        8.84       13.28      3.87 o 
   1   6  11       99.56       98.65     10.84 o 
   2   6  11       19.17       16.56      4.05 o 
   3   6  11       33.87       35.34      4.63 o 
   4   6  11       14.22        9.40      3.57 o 
  -7   7  11        0.65       -0.91      3.88 o 
  -6   7  11       21.50       22.60      4.84 o 
  -5   7  11        3.14        2.12      3.19 o 
  -4   7  11       23.37       16.89      4.15 o 
  -3   7  11        8.70        4.36      4.46 o 
  -2   7  11       44.36       34.14      6.70 o 
  -1   7  11       47.00       42.13      5.66 o 
   0   7  11        6.30        1.04      4.10 o 
   1   7  11        2.75        0.50      4.22 o 
   2   7  11        0.43        4.90      3.86 o 
 -12   0  12        9.44        9.29      4.56 o 
 -10   0  12        1.40        0.34      2.44 o 
  -8   0  12      148.96      155.85      7.86 o 
  -6   0  12       48.88       62.02      4.44 o 
  -4   0  12       27.05       19.52      4.09 o 
  -2   0  12        3.55        7.61      2.27 o 
   0   0  12       26.15       21.20      4.05 o 
   2   0  12      450.60      416.12     12.86 o 
   4   0  12        4.18       -0.72      2.53 o 
   6   0  12       22.32       15.10      4.65 o 
   8   0  12       81.17       83.26     12.91 o 
 -13   1  12       18.34       25.27      4.17 o 
 -12   1  12        1.02        2.28      2.49 o 
 -11   1  12       93.80      101.97      6.08 o 
 -10   1  12       43.16       34.57      4.33 o 
  -9   1  12        8.86        7.04      2.13 o 
  -8   1  12        6.22        9.03      2.39 o 
  -7   1  12       20.78       22.83      2.33 o 
  -6   1  12      195.03      186.26      4.62 o 
  -5   1  12       24.76       20.92      2.14 o 
  -4   1  12       13.55       11.41      1.73 o 
  -3   1  12        0.28       -0.85      1.26 o 
  -2   1  12      151.67      144.79      5.20 o 
  -1   1  12        9.66       10.21      1.99 o 
   0   1  12       65.98       61.56      3.29 o 
   1   1  12      212.23      220.29      6.64 o 
   2   1  12       12.15       13.64      2.63 o 
   3   1  12       13.89       11.61      2.63 o 
   4   1  12        1.30        2.71      2.13 o 
   5   1  12        6.91        1.22      2.20 o 
   6   1  12       31.06       32.63      4.76 o 
   7   1  12        7.73        6.23      4.87 o 
   8   1  12        8.18        6.65      3.72 o 
 -13   2  12        4.43        7.21      3.38 o 
 -12   2  12      257.57      298.70     11.10 o 
 -11   2  12       54.24       65.56      6.20 o 
 -10   2  12      309.36      321.91     10.73 o 
  -9   2  12        6.51        4.79      1.90 o 
  -8   2  12       13.96       20.71      2.59 o 
  -7   2  12        0.73       -1.54      1.59 o 
  -6   2  12       61.58       60.89      3.49 o 
  -5   2  12        5.43        6.25      1.90 o 
  -4   2  12       93.84      103.61      3.55 o 
  -3   2  12        2.11        2.77      2.04 o 
  -2   2  12      436.13      416.55      7.47 o 
  -1   2  12      213.48      250.62      5.96 o 
   0   2  12      729.47      730.36     10.99 o 
   1   2  12      157.61      142.75      4.86 o 
   2   2  12       12.72       12.33      2.59 o 
   3   2  12        4.06        4.17      2.13 o 
   4   2  12       19.80       24.39      3.36 o 
   5   2  12       46.94       42.92      5.31 o 
   6   2  12       23.27       29.98      4.85 o 
   7   2  12        1.47       -1.54      3.06 o 
   8   2  12        3.10        4.64      3.84 o 
 -12   3  12       32.72       27.41      4.72 o 
 -11   3  12        5.12        2.54      3.02 o 
 -10   3  12       22.23       22.31      3.80 o 
  -9   3  12        3.54        2.83      2.28 o 
  -8   3  12       76.10       65.57      4.55 o 
  -7   3  12       26.21       23.35      3.41 o 
  -6   3  12       74.92       64.90      3.77 o 
  -5   3  12        1.09        4.79      2.15 o 
  -4   3  12      222.40      234.47      9.27 o 
  -3   3  12       17.95       13.93      2.75 o 
  -2   3  12       35.84       29.61      3.84 o 
  -1   3  12      557.95      533.61      9.56 o 
   0   3  12        2.38       -1.90      1.70 o 
   1   3  12       31.72       37.80      3.21 o 
   2   3  12       36.53       29.32      3.27 o 
   3   3  12      285.39      283.26      7.98 o 
   4   3  12       12.93        7.63      3.18 o 
   5   3  12        0.00        1.80      2.99 o 
   6   3  12       13.59       12.26      3.95 o 
   7   3  12       46.38       58.04      6.47 o 
 -11   4  12      240.65      267.48      9.08 o 
 -10   4  12       14.38       15.64      3.27 o 
  -9   4  12        2.74        4.62      2.56 o 
  -8   4  12      204.07      176.62      6.89 o 
  -7   4  12      124.14      125.88      6.71 o 
  -6   4  12        1.49        0.22      1.98 o 
  -5   4  12       60.90       59.13      4.68 o 
  -4   4  12      203.16      198.67      6.82 o 
  -3   4  12      104.50      100.39      6.77 o 
  -2   4  12        0.44       -2.68      1.79 o 
  -1   4  12      660.20      669.11     12.09 o 
   0   4  12       44.69       51.97      4.45 o 
   1   4  12       40.21       32.27      3.25 o 
   2   4  12       24.33       30.98      3.71 o 
   3   4  12      132.93      128.56      6.26 o 
   4   4  12        2.13        2.37      2.59 o 
   5   4  12        0.63       -2.13      2.74 o 
   6   4  12        2.38        4.47      4.91 o 
 -10   5  12       14.73        9.88      3.42 o 
  -9   5  12       12.01        9.16      3.10 o 
  -8   5  12       23.72       19.76      4.72 o 
  -7   5  12       46.88       45.18      5.41 o 
  -6   5  12        4.78        1.85      3.02 o 
  -5   5  12       54.33       54.60      5.57 o 
  -4   5  12        1.45       -1.09      2.25 o 
  -3   5  12       10.56        9.48      3.16 o 
  -2   5  12       68.22       81.49      5.28 o 
  -1   5  12        6.88        4.65      2.59 o 
   0   5  12       27.79       24.10      4.25 o 
   1   5  12       27.24       24.94      4.25 o 
   2   5  12       10.92        9.39      2.92 o 
   3   5  12       14.85       19.44      3.57 o 
   4   5  12        0.48        4.78      2.92 o 
   5   5  12       10.70       19.16      3.80 o 
  -9   6  12        1.11        2.86      3.40 o 
  -8   6  12        0.03       -2.64      4.04 o 
  -7   6  12        0.32       -0.54      3.17 o 
  -6   6  12        0.36       -1.77      5.57 o 
  -5   6  12       60.26       62.96      6.23 o 
  -4   6  12       25.71       27.28      4.54 o 
  -3   6  12       10.85       11.16      3.28 o 
  -2   6  12       28.46       22.40      3.72 o 
  -1   6  12        3.46        8.51      3.60 o 
   0   6  12       29.33       28.38      4.95 o 
   1   6  12        0.11        0.09      3.19 o 
   2   6  12       66.28       76.25      6.86 o 
   3   6  12        0.05       -1.68      3.26 o 
   4   6  12        4.27        4.89      4.07 o 
  -6   7  12        9.63        3.26      3.80 o 
  -5   7  12        2.71       -2.46      3.24 o 
  -4   7  12        1.13        5.40      3.80 o 
  -3   7  12        4.89        1.79      4.49 o 
  -2   7  12        5.23        3.41      4.35 o 
  -1   7  12        0.35       -4.75      3.17 o 
   0   7  12        5.93       -1.18      3.37 o 
   1   7  12        4.18       -5.24      5.22 o 
 -13   0  13       44.03       45.57      7.69 o 
 -11   0  13      100.39      121.64      7.55 o 
  -9   0  13        5.56        3.15      2.67 o 
  -7   0  13       91.52       93.40      6.30 o 
  -5   0  13       23.76       29.80      4.22 o 
  -3   0  13        0.00        2.21      2.12 o 
  -1   0  13       91.91       88.15      6.49 o 
   1   0  13       66.49       59.34      5.96 o 
   3   0  13       31.00       34.80      5.21 o 
   5   0  13       26.85       20.38      4.73 o 
   7   0  13       80.49       57.17     11.07 o 
 -13   1  13        3.65        5.62      2.81 o 
 -12   1  13        2.02       -2.11      3.11 o 
 -11   1  13       14.67       12.09      3.60 o 
 -10   1  13        1.68        0.29      1.92 o 
  -9   1  13       34.21       40.90      3.72 o 
  -8   1  13       83.83       79.06      4.20 o 
  -7   1  13        4.51        6.04      1.99 o 
  -6   1  13       48.48       50.12      2.90 o 
  -5   1  13      267.02      272.67      5.47 o 
  -4   1  13      544.21      564.99      8.58 o 
  -3   1  13      155.76      160.08      4.82 o 
  -2   1  13      135.99      138.16      4.67 o 
  -1   1  13       66.57       68.68      4.26 o 
   0   1  13      172.09      162.99      7.99 o 
   1   1  13       52.67       56.38      4.10 o 
   2   1  13       46.32       46.35      3.94 o 
   3   1  13       69.47       62.87      5.55 o 
   4   1  13      119.68      133.91      6.26 o 
   5   1  13       82.24       78.14      5.29 o 
   6   1  13        1.16        1.22      2.94 o 
   7   1  13       20.15       27.04      5.02 o 
 -12   2  13       39.14       41.27      5.55 o 
 -11   2  13       18.28       24.09      4.52 o 
 -10   2  13        4.15        0.50      2.53 o 
  -9   2  13        0.41        1.18      2.93 o 
  -8   2  13       46.17       35.96      3.17 o 
  -7   2  13        7.49       10.22      3.29 o 
  -6   2  13        1.63        0.40      1.60 o 
  -5   2  13        0.08       -0.28      1.89 o 
  -4   2  13       60.36       52.89      4.04 o 
  -3   2  13      394.56      387.97      8.74 o 
  -2   2  13       89.03       87.80      4.87 o 
  -1   2  13      238.91      221.23      6.17 o 
   0   2  13       75.89       73.35      3.93 o 
   1   2  13      128.51      115.22      5.42 o 
   2   2  13        9.54       10.80      4.98 o 
   3   2  13       58.34       38.93      3.93 o 
   4   2  13        1.34        4.03      2.32 o 
   5   2  13       52.81       41.04      5.39 o 
   6   2  13        6.89        5.45      5.38 o 
   7   2  13       10.04        8.58      4.03 o 
 -12   3  13        0.20        2.39      3.66 o 
 -11   3  13       22.13       22.14      4.33 o 
 -10   3  13       11.69       10.91      3.80 o 
  -9   3  13       22.71       22.99      3.43 o 
  -8   3  13       33.71       33.59      3.80 o 
  -7   3  13      308.83      266.49      6.75 o 
  -6   3  13        0.01        0.89      2.06 o 
  -5   3  13       72.43       68.58      4.57 o 
  -4   3  13      138.76      153.86      8.02 o 
  -3   3  13        5.76        1.26      2.20 o 
  -2   3  13       79.46       93.10      5.13 o 
  -1   3  13       81.19       84.90      4.95 o 
   0   3  13      108.09      103.93      4.63 o 
   1   3  13       10.23        7.99      2.25 o 
   2   3  13      215.03      198.70      6.93 o 
   3   3  13       57.72       50.95      5.42 o 
   4   3  13        0.23        0.93      2.92 o 
   5   3  13       58.28       49.84      5.72 o 
   6   3  13        0.48       -4.40      2.93 o 
 -11   4  13       18.12       22.70      3.90 o 
 -10   4  13      110.70      118.57      6.54 o 
  -9   4  13       25.64       37.16      4.15 o 
  -8   4  13       25.82       30.00      4.80 o 
  -7   4  13       63.45       54.65      5.56 o 
  -6   4  13       46.84       41.56      4.15 o 
  -5   4  13        1.22        0.07      2.01 o 
  -4   4  13       82.15       78.74      5.12 o 
  -3   4  13        0.06        1.04      2.13 o 
  -2   4  13       49.08       49.34      4.30 o 
  -1   4  13        0.01       -0.96      2.19 o 
   0   4  13       11.57        9.09      2.81 o 
   1   4  13       34.63       37.85      3.52 o 
   2   4  13       26.84       31.68      3.88 o 
   3   4  13       56.13       52.72      6.89 o 
   4   4  13      125.30      106.10      7.87 o 
   5   4  13        3.22        2.27      3.49 o 
 -10   5  13        0.47        0.18      3.50 o 
  -9   5  13       23.26       12.47      4.64 o 
  -8   5  13       11.94        6.86      3.59 o 
  -7   5  13       34.10       32.50      4.87 o 
  -6   5  13       60.88       61.38      6.13 o 
  -5   5  13        0.57       -3.26      2.47 o 
  -4   5  13       19.45       20.50      3.53 o 
  -3   5  13       22.29       29.21      3.94 o 
  -2   5  13       14.89       19.44      5.06 o 
  -1   5  13       86.95       85.94      5.56 o 
   0   5  13       36.48       34.55      4.94 o 
   1   5  13        0.81        3.04      4.38 o 
   2   5  13       27.34       26.07      4.68 o 
   3   5  13       30.40       28.79      4.37 o 
   4   5  13        4.41        1.16      2.89 o 
  -8   6  13       39.91       37.23      5.71 o 
  -7   6  13        2.74       -0.47      3.27 o 
  -6   6  13        7.34        6.13      3.64 o 
  -5   6  13        0.22        3.33      3.28 o 
  -4   6  13       15.80        7.51      4.25 o 
  -3   6  13        4.51        9.31      3.13 o 
  -2   6  13       27.87       24.05      3.99 o 
  -1   6  13       17.86       17.80      4.22 o 
   0   6  13        0.97       -2.10      3.25 o 
   1   6  13        6.07        3.83      3.82 o 
   2   6  13        1.97       11.63      4.15 o 
  -4   7  13        2.08        7.62      3.64 o 
  -3   7  13        2.12       10.14      5.02 o 
  -2   7  13       29.31       43.51     17.39 o 
  -1   7  13        8.25        5.60      4.20 o 
 -12   0  14        7.90        9.48      3.90 o 
 -10   0  14      210.87      198.79      8.70 o 
  -8   0  14        2.16        2.99      2.62 o 
  -6   0  14       93.11       88.73      6.58 o 
  -4   0  14       84.82       89.23      5.04 o 
  -2   0  14     1051.03     1091.40     21.23 o 
   0   0  14        3.86        4.26      5.27 o 
   2   0  14      131.88      110.33      8.00 o 
   4   0  14       26.80       28.84      5.12 o 
   6   0  14        2.03        1.25      3.44 o 
 -12   1  14        7.37        3.32      3.50 o 
 -11   1  14       79.10       87.22      5.92 o 
 -10   1  14        0.92       -0.36      1.98 o 
  -9   1  14        4.41        2.55      1.95 o 
  -8   1  14       27.87       24.89      2.84 o 
  -7   1  14        0.11        3.68      1.85 o 
  -6   1  14      210.62      200.70      5.09 o 
  -5   1  14      325.80      326.21      8.09 o 
  -4   1  14        0.19       -1.95      1.84 o 
  -3   1  14       92.52       90.49      6.41 o 
  -2   1  14        5.00        3.82      2.20 o 
  -1   1  14        0.54        0.24      1.83 o 
   0   1  14       91.83       83.92      4.85 o 
   1   1  14       26.53       20.87      4.11 o 
   2   1  14       53.47       57.45      4.47 o 
   3   1  14      133.49      131.74      6.27 o 
   4   1  14       18.19       11.48      2.94 o 
   5   1  14        7.91        2.08      2.37 o 
   6   1  14       10.25       14.60      4.09 o 
 -12   2  14       78.78       97.11      7.55 o 
 -11   2  14        8.34        5.31      2.99 o 
 -10   2  14       30.44       35.23      4.61 o 
  -9   2  14       15.84       15.10      3.04 o 
  -8   2  14        0.94       -0.15      1.90 o 
  -7   2  14       41.89       39.65      2.97 o 
  -6   2  14       27.52       24.88      3.28 o 
  -5   2  14      118.27      112.77      5.42 o 
  -4   2  14      171.30      170.99      6.31 o 
  -3   2  14     1085.92     1132.14     15.56 o 
  -2   2  14        2.43        5.85      2.50 o 
  -1   2  14      149.06      161.44      5.38 o 
   0   2  14       43.22       42.39      3.85 o 
   1   2  14       71.75       80.30      5.32 o 
   2   2  14       25.82       27.85      3.52 o 
   3   2  14        1.31       -0.67      2.03 o 
   4   2  14        3.88        2.43      2.79 o 
   5   2  14       36.91       28.71      4.84 o 
   6   2  14        0.83        5.85      3.58 o 
 -11   3  14        0.38        0.51      2.87 o 
 -10   3  14        5.62        0.19      2.78 o 
  -9   3  14       36.86       42.77      4.13 o 
  -8   3  14       25.15       30.75      5.45 o 
  -7   3  14        3.95        3.78      2.32 o 
  -6   3  14        1.59       -0.11      2.15 o 
  -5   3  14       35.93       33.99      4.03 o 
  -4   3  14       87.89       85.95      5.19 o 
  -3   3  14        2.97        4.73      2.43 o 
  -2   3  14      667.54      663.86     12.18 o 
  -1   3  14        2.40       -0.94      2.09 o 
   0   3  14        3.87        2.00      1.94 o 
   1   3  14      100.12       94.47      5.46 o 
   2   3  14        3.81        4.21      2.17 o 
   3   3  14       20.85       30.10      4.59 o 
   4   3  14       32.33       29.11      5.50 o 
   5   3  14        2.86        3.60      3.24 o 
 -11   4  14       11.94       15.78      4.30 o 
 -10   4  14        6.92        5.93      2.81 o 
  -9   4  14       13.21       12.85      3.72 o 
  -8   4  14       16.47       14.03      4.15 o 
  -7   4  14        1.37        2.20      3.06 o 
  -6   4  14       31.03       38.63      4.48 o 
  -5   4  14       55.10       47.40      4.53 o 
  -4   4  14       20.16       15.32      3.50 o 
  -3   4  14       15.23       10.43      3.88 o 
  -2   4  14      117.79      110.57      5.86 o 
  -1   4  14       21.44       17.16      4.41 o 
   0   4  14        9.17        5.74      3.21 o 
   1   4  14       22.46       26.18      4.27 o 
   2   4  14        8.31        7.64      3.39 o 
   3   4  14       10.24        2.73      4.95 o 
   4   4  14       54.66       59.50      6.30 o 
   5   4  14        6.81        0.94      3.45 o 
  -9   5  14        2.56        5.43      5.49 o 
  -8   5  14        7.20        9.10      4.93 o 
  -7   5  14      114.32      102.36      7.54 o 
  -6   5  14       57.84       57.19      6.08 o 
  -5   5  14        2.16        2.34      3.27 o 
  -4   5  14        0.02       -1.10      2.32 o 
  -3   5  14      110.01      111.77      9.75 o 
  -2   5  14       82.76       78.07      5.59 o 
  -1   5  14       36.88       29.51      4.00 o 
   0   5  14        5.53        6.70      3.39 o 
   1   5  14        0.14        0.74      3.03 o 
   2   5  14       33.82       29.02      6.22 o 
   3   5  14       40.08       46.84      6.14 o 
  -7   6  14       43.64       39.69      5.73 o 
  -6   6  14        1.75        4.19      3.53 o 
  -5   6  14        0.00       -0.35      3.37 o 
  -4   6  14        0.65       -1.52      3.10 o 
  -3   6  14       23.41       23.24      4.23 o 
  -2   6  14        0.04       -1.58      3.17 o 
  -1   6  14        0.54        3.93      3.69 o 
   0   6  14        5.73        0.73      4.39 o 
   1   6  14        0.24       -0.98      4.68 o 
 -11   0  15       44.26       30.74      4.88 o 
  -9   0  15        0.55        3.99      3.41 o 
  -7   0  15        0.29        0.72      2.67 o 
  -5   0  15       74.42       75.23      8.69 o 
  -3   0  15     1874.87     1989.69     30.27 o 
  -1   0  15       32.94       37.50      6.85 o 
   1   0  15       18.20       19.43      4.38 o 
   3   0  15       23.37       17.13      4.56 o 
   5   0  15        3.67        5.88      7.51 o 
 -12   1  15       49.10       70.03      5.92 o 
 -11   1  15        0.56        1.86      2.85 o 
 -10   1  15       35.43       31.62      3.57 o 
  -9   1  15       69.82       65.00      5.82 o 
  -8   1  15       25.92       30.98      3.20 o 
  -7   1  15        7.83       11.27      2.26 o 
  -6   1  15        4.76        1.78      2.62 o 
  -5   1  15        4.26        4.82      2.30 o 
  -4   1  15       24.26       23.47      4.27 o 
  -3   1  15       50.56       52.85      5.10 o 
  -2   1  15      538.39      544.08     10.93 o 
  -1   1  15       13.06       14.05      2.82 o 
   0   1  15       90.97       86.72      6.63 o 
   1   1  15      228.51      223.81      7.52 o 
   2   1  15      272.90      256.42      8.22 o 
   3   1  15        3.10        1.27      2.62 o 
   4   1  15        4.41        1.49      2.34 o 
   5   1  15       10.31       15.67      3.91 o 
 -12   2  15       22.42       30.09      6.16 o 
 -11   2  15        0.08       -0.42      2.63 o 
 -10   2  15        0.95        3.84      4.48 o 
  -9   2  15        3.25        6.29      3.61 o 
  -8   2  15        9.36        8.89      2.28 o 
  -7   2  15       17.42       16.16      3.26 o 
  -6   2  15        0.89       -1.80      2.03 o 
  -5   2  15      173.03      174.91      6.63 o 
  -4   2  15       45.46       40.31      3.93 o 
  -3   2  15        3.38       -0.01      2.27 o 
  -2   2  15      496.16      539.26     13.32 o 
  -1   2  15       59.65       55.75      4.41 o 
   0   2  15        4.00        3.40      2.23 o 
   1   2  15       56.65       58.27      4.57 o 
   2   2  15       68.94       62.21      4.89 o 
   3   2  15       44.72       39.60      4.27 o 
   4   2  15       11.45       12.14      4.03 o 
   5   2  15        2.28        3.75      3.22 o 
 -11   3  15        2.91        2.26      3.24 o 
 -10   3  15       58.67       45.91      5.58 o 
  -9   3  15        2.65        2.95      3.63 o 
  -8   3  15       67.96       59.67      4.87 o 
  -7   3  15        0.55        0.30      2.34 o 
  -6   3  15        0.07       -0.50      2.06 o 
  -5   3  15        1.50        2.80      2.42 o 
  -4   3  15        0.06        0.67      2.16 o 
  -3   3  15        2.87        5.25      2.57 o 
  -2   3  15      110.31      106.76      5.67 o 
  -1   3  15       14.70        8.61      3.78 o 
   0   3  15        4.27        3.35      3.02 o 
   1   3  15       33.29       38.61      4.03 o 
   2   3  15       17.25       18.22      3.25 o 
   3   3  15        0.22       -1.59      2.62 o 
   4   3  15       10.79        9.41      5.98 o 
   5   3  15        0.58        0.78      3.23 o 
 -10   4  15        1.21       -0.92      2.88 o 
  -9   4  15        0.58        2.29      3.17 o 
  -8   4  15        3.12        0.91      3.13 o 
  -7   4  15        6.02        1.94      3.31 o 
  -6   4  15       24.72       22.54      4.10 o 
  -5   4  15       11.43       10.42      3.13 o 
  -4   4  15        1.45        2.97      2.70 o 
  -3   4  15       12.71       10.76      3.05 o 
  -2   4  15       23.51       24.21      3.78 o 
  -1   4  15        3.21        5.22      2.60 o 
   0   4  15       15.38       20.41      3.61 o 
   1   4  15       14.56       13.28      4.81 o 
   2   4  15        1.09        2.04      3.11 o 
   3   4  15       23.78       17.42      4.36 o 
   4   4  15        9.20        5.32      4.77 o 
  -8   5  15       27.23       30.39      7.35 o 
  -7   5  15        2.69       -0.97      3.19 o 
  -6   5  15       28.50       30.88      5.21 o 
  -5   5  15        7.90        5.94      2.95 o 
  -4   5  15        1.77       -0.76      2.52 o 
  -3   5  15        0.01        0.10      2.93 o 
  -2   5  15       18.77       20.99      3.78 o 
  -1   5  15        1.19        4.67      2.87 o 
   0   5  15        6.22        4.97      3.42 o 
   1   5  15        5.64        1.94      4.94 o 
   2   5  15       10.18       14.43     15.81 o 
  -6   6  15        5.11        9.90      6.05 o 
  -5   6  15        0.68        6.65      3.88 o 
  -4   6  15        0.10        0.71      3.87 o 
  -3   6  15        2.31        0.90      3.02 o 
  -2   6  15        2.40        1.67      3.65 o 
  -1   6  15        0.58        0.98      3.71 o 
 -10   0  16       58.79       47.39      8.04 o 
  -8   0  16      145.39      111.44      9.09 o 
  -6   0  16       79.41       84.31     11.33 o 
  -4   0  16      627.92      690.05     27.40 o 
  -2   0  16      931.38      944.03     21.31 o 
   0   0  16       16.96       10.25      4.05 o 
   2   0  16      128.89      124.05      8.94 o 
   4   0  16        0.27        1.45      3.41 o 
 -11   1  16       10.75       10.70      3.51 o 
 -10   1  16        9.95       13.08      2.83 o 
  -9   1  16       17.16       21.04      3.04 o 
  -8   1  16       88.75       77.88      7.05 o 
  -7   1  16       48.06       38.00      5.89 o 
  -6   1  16       80.32       89.29      7.82 o 
  -5   1  16       69.71       65.86      4.67 o 
  -4   1  16      139.32      152.42      7.72 o 
  -3   1  16      330.41      347.44     12.03 o 
  -2   1  16       82.87       96.79      5.88 o 
  -1   1  16       10.70        6.40      2.43 o 
   0   1  16       26.47       21.12      3.29 o 
   1   1  16      122.69      122.88      6.25 o 
   2   1  16        4.78        2.31      2.14 o 
   3   1  16       13.29       17.40      4.30 o 
   4   1  16        0.11        0.64      2.36 o 
   5   1  16       37.34       45.63      5.92 o 
 -11   2  16        2.68        2.81      3.92 o 
 -10   2  16        6.00        7.87      2.84 o 
  -9   2  16       50.10       49.76      5.62 o 
  -8   2  16       18.73       15.15      4.13 o 
  -7   2  16       75.55       68.78      5.96 o 
  -6   2  16       11.32       14.53      3.35 o 
  -5   2  16      301.85      316.65      8.93 o 
  -4   2  16       10.57        5.86      3.19 o 
  -3   2  16       66.18       75.49      6.55 o 
  -2   2  16       28.68       30.75      4.55 o 
  -1   2  16       19.80       17.11      3.82 o 
   0   2  16        5.24        3.47      2.20 o 
   1   2  16        2.82        3.14      2.22 o 
   2   2  16       15.93        9.91      2.83 o 
   3   2  16       37.92       30.54      5.17 o 
   4   2  16        0.00        3.63      3.02 o 
 -10   3  16        5.08        1.68      5.27 o 
  -9   3  16        0.42        0.61      3.82 o 
  -8   3  16       14.20       12.40      3.07 o 
  -7   3  16       20.40       12.45      3.44 o 
  -6   3  16       28.89       29.53      3.83 o 
  -5   3  16       24.91       30.45      4.06 o 
  -4   3  16        4.61        1.30      2.43 o 
  -3   3  16      112.56      132.30      6.43 o 
  -2   3  16        0.10        1.42      2.81 o 
  -1   3  16       30.26       25.76      4.54 o 
   0   3  16       42.98       48.11      5.56 o 
   1   3  16       20.43       22.39      3.56 o 
   2   3  16        1.49        1.00      2.75 o 
   3   3  16       10.67       24.05      4.57 o 
  -9   4  16        3.20       -1.50      3.08 o 
  -8   4  16        1.04       -1.81      3.98 o 
  -7   4  16       20.65       14.16      4.06 o 
  -6   4  16       61.69       57.52      5.15 o 
  -5   4  16       12.86       11.42      3.35 o 
  -4   4  16        0.00        0.58      2.51 o 
  -3   4  16        1.96        0.93      2.62 o 
  -2   4  16        1.21        1.24      2.71 o 
  -1   4  16        0.44       -3.71      2.51 o 
   0   4  16        4.12       12.86      4.07 o 
   1   4  16        1.30        0.07      4.00 o 
   2   4  16       12.99       17.56      5.47 o 
  -7   5  16        8.70       12.74      4.28 o 
  -6   5  16        1.72        3.48      3.36 o 
  -5   5  16        2.61        1.66      2.75 o 
  -4   5  16       19.97       21.21      4.22 o 
  -3   5  16        6.14        9.77      3.64 o 
  -2   5  16        3.31        8.74      3.38 o 
  -1   5  16        0.24       -0.46      3.21 o 
   0   5  16        0.01        2.84      3.43 o 
 -11   0  17        2.42       -2.86      3.60 o 
  -9   0  17        2.10        6.43      3.98 o 
  -7   0  17       66.86       69.82     11.33 o 
  -5   0  17      201.74      214.74     16.60 o 
  -3   0  17       11.52       13.95      4.35 o 
  -1   0  17       80.18       97.20      8.33 o 
   1   0  17        6.44        8.67      4.61 o 
   3   0  17       95.75       74.61      8.17 o 
 -11   1  17        5.32        4.62      3.07 o 
 -10   1  17       12.19        6.07      2.55 o 
  -9   1  17       23.09       27.40      4.72 o 
  -8   1  17      148.37      138.68      7.98 o 
  -7   1  17      114.08      109.66     15.41 o 
  -6   1  17        3.03        1.06      3.44 o 
  -5   1  17       35.59       31.29      6.72 o 
  -4   1  17       81.96       76.11      8.89 o 
  -3   1  17      357.75      377.50     19.92 o 
  -2   1  17        0.16        1.00      2.53 o 
  -1   1  17       36.96       40.39      4.18 o 
   0   1  17        0.29        1.32      2.19 o 
   1   1  17        6.39        6.47      2.61 o 
   2   1  17       51.04       57.76      5.07 o 
   3   1  17        6.69       10.27      2.94 o 
 -10   2  17        6.14       12.79      5.02 o 
  -9   2  17        0.02        0.16      3.25 o 
  -8   2  17       18.79       22.08      4.40 o 
  -7   2  17        1.77       -5.65      5.12 o 
  -6   2  17       19.49       10.23      3.02 o 
  -5   2  17       30.39       41.22      6.18 o 
  -4   2  17       26.28       23.87      4.49 o 
  -3   2  17       68.03       69.68      6.38 o 
  -2   2  17       43.49       42.34      5.47 o 
  -1   2  17       68.65       71.01      8.79 o 
   0   2  17        1.79       -0.25      2.25 o 
   1   2  17        0.00        0.63      2.26 o 
   2   2  17       17.55       15.42      3.37 o 
   3   2  17        5.99       -1.64      3.99 o 
  -9   3  17       13.97       11.99      4.91 o 
  -8   3  17       56.25       62.28      6.23 o 
  -7   3  17       12.12        7.49      3.11 o 
  -6   3  17        0.04       -3.64      2.49 o 
  -5   3  17       18.12       19.77      4.45 o 
  -4   3  17       47.93       49.39      5.36 o 
  -3   3  17       47.18       55.81      6.07 o 
  -2   3  17       17.20        8.63      3.52 o 
  -1   3  17        5.61        0.60      3.15 o 
   0   3  17        3.24        3.21      3.28 o 
   1   3  17        7.28        4.06      3.02 o 
   2   3  17        9.07        6.98      3.67 o 
  -8   4  17        3.63        6.45      4.63 o 
  -7   4  17        1.15        0.93      3.43 o 
  -6   4  17       10.17       16.69      4.34 o 
  -5   4  17       17.63       15.38      3.70 o 
  -4   4  17       53.19       63.12      5.45 o 
  -3   4  17        6.47        7.25      3.14 o 
  -2   4  17       27.16       30.22      9.40 o 
  -1   4  17       39.78       35.60      5.46 o 
   0   4  17        0.21        5.15      3.64 o 
   1   4  17        0.17        3.94      6.72 o 
  -5   5  17        5.04        8.56      3.73 o 
  -4   5  17        4.74        2.20      3.12 o 
  -3   5  17       43.90       43.62      5.28 o 
  -2   5  17        9.41        7.35      3.92 o 
 -10   0  18       21.58       20.07      5.39 o 
  -8   0  18       37.98       38.99      9.75 o 
  -6   0  18        0.04        3.43      5.01 o 
  -4   0  18       69.86       73.51     11.86 o 
  -2   0  18      261.58      261.10     12.30 o 
   0   0  18        0.02        2.37      3.35 o 
   2   0  18       86.67       73.84      9.88 o 
 -10   1  18       20.28       29.25      4.90 o 
  -9   1  18        7.25        4.71      3.37 o 
  -8   1  18        6.47        2.34      3.67 o 
  -7   1  18        0.94        0.92      3.73 o 
  -6   1  18        0.72        1.58      3.54 o 
  -5   1  18       18.24       18.07      5.12 o 
  -4   1  18       10.63        7.99      3.42 o 
  -3   1  18      314.50      324.65     15.58 o 
  -2   1  18       10.57        9.84      3.24 o 
  -1   1  18       60.08       68.19      5.32 o 
   0   1  18       45.49       46.03      4.67 o 
   1   1  18        8.15        7.94      2.98 o 
   2   1  18        7.37        1.99      2.59 o 
  -9   2  18       15.62        9.59      3.86 o 
  -8   2  18        0.63        2.09      3.22 o 
  -7   2  18        0.07       -2.69      2.86 o 
  -6   2  18       81.30       96.15      9.31 o 
  -5   2  18       48.87       58.41      6.06 o 
  -4   2  18       86.13       99.96      7.40 o 
  -3   2  18        0.35        1.76      3.05 o 
  -2   2  18       12.33       10.58      3.74 o 
  -1   2  18        5.54        7.46      3.58 o 
   0   2  18       19.55       21.25      4.31 o 
   1   2  18       40.65       28.00      4.09 o 
   2   2  18        3.72        5.46      3.01 o 
  -8   3  18        5.37        7.67      3.77 o 
  -7   3  18       29.52       31.31      4.55 o 
  -6   3  18        0.28        0.31      2.69 o 
  -5   3  18        0.74        0.51      3.14 o 
  -4   3  18       33.15       25.21      4.86 o 
  -3   3  18        4.33        7.72      4.74 o 
  -2   3  18        0.01        0.25      3.02 o 
  -1   3  18       53.94       72.08      6.95 o 
   0   3  18       10.79       15.57      3.89 o 
   1   3  18        5.36        5.37      3.23 o 
  -6   4  18        0.00        1.24      2.88 o 
  -5   4  18       30.89       27.53      5.09 o 
  -4   4  18        5.11       10.90      3.64 o 
  -3   4  18       59.63       53.02      6.43 o 
  -2   4  18       30.90       17.75      6.73 o 
  -1   4  18        0.25       -4.94      3.29 o 
  -9   0  19        2.87       10.80      7.38 o 
  -7   0  19       81.29       79.31     12.91 o 
  -5   0  19       11.50        2.11      5.01 o 
  -3   0  19       86.89       80.62     12.38 o 
  -1   0  19       29.31       27.31      5.69 o 
   1   0  19        3.77        1.58      8.56 o 
  -9   1  19       27.32       22.38     11.59 o 
  -8   1  19       36.31       36.83      7.24 o 
  -7   1  19        5.14       -0.07      4.87 o 
  -6   1  19       43.11       45.63     12.12 o 
  -5   1  19       18.70       14.91      5.18 o 
  -4   1  19       29.74       28.34      6.51 o 
  -3   1  19        0.41        7.05      3.46 o 
  -2   1  19       30.68       29.10      4.80 o 
  -1   1  19        0.47        2.02      2.94 o 
   0   1  19        3.47        5.52      2.81 o 
   1   1  19        7.30       10.87      3.34 o 
  -8   2  19        1.35       -2.90      5.27 o 
  -7   2  19        0.55        1.64      3.86 o 
  -6   2  19       61.61       47.92      7.80 o 
  -5   2  19        0.20       -2.09      3.10 o 
  -4   2  19       20.28       30.51      5.34 o 
  -3   2  19       76.49       72.18      6.96 o 
  -2   2  19        6.27        8.57      3.87 o 
  -1   2  19       55.84       55.21      8.42 o 
   0   2  19       11.82        9.40      4.86 o 
  -7   3  19       32.22       20.86      5.02 o 
  -6   3  19       39.33       37.19      5.75 o 
  -5   3  19       30.24       31.79      8.61 o 
  -4   3  19       10.78       12.40      4.20 o 
  -3   3  19       37.14       27.70      5.26 o 
  -2   3  19       13.39        7.23      3.95 o 
  -6   0  20       32.63       33.99      9.75 o 
  -4   0  20       40.29       47.95     10.54 o 
  -2   0  20       17.05       11.33      6.59 o 
  -7   1  20        1.33       -2.41      4.27 o 
  -6   1  20        2.70       -2.69      4.00 o 
  -5   1  20        8.86       15.58      5.87 o 
  -4   1  20       20.63       13.25      6.32 o 
  -3   1  20        7.74        5.27      4.29 o 
  -2   1  20        2.54        5.44      3.61 o 
  -6   2  20        7.48       16.69      5.66 o 
  -5   2  20        1.85       -4.89      3.82 o 
  -4   2  20        4.71        4.98      4.97 o 
  -3   2  20        0.37        1.34      3.42 o 
                                                 
